# Supplementary material for: Semantic novelty modulates neural responses to visual change across the human brain
Source: Nat Commun. 2023 May 22;14:2910. doi: 10.1038/s41467-023-38576-5 (PMC10203305; doi:10.1038/s41467-023-38576-5)
Supplement: Supplementary file 4 — Source Data [file 41467_2023_38576_MOESM4_ESM.xlsx]

## Sheet: Figure 1A
Figure 1A
		Parcel	Number of Electrodes
		V1	41
		MST	5
		V6	15
		V2	16
		V3	17
		V4	26
		V8	0
		4	57
		3b	45
		FEF	17
		PEF	14
		55b	35
		V3A	8
		RSC	3
		POS2	20
		V7	3
		IPS1	13
		FFC	47
		V3B	2
		LO1	8
		LO2	1
		PIT	6
		MT	8
		A1	18
		PSL	25
		SFL	2
		PCV	7
		STV	21
		7Pm	1
		7m	21
		POS1	20
		23d	16
		v23ab	20
		d23ab	21
		31pv	36
		5m	0
		5mv	9
		23c	20
		5L	7
		24dd	52
		24dv	22
		7AL	6
		SCEF	19
		6ma	11
		7Am	5
		7PL	2
		7PC	23
		LIPv	4
		VIP	5
		MIP	5
		1	92
		2	51
		3a	39
		6d	37
		6mp	14
		6v	35
		p24pr	32
		33pr	12
		a24pr	29
		p32pr	23
		a24	47
		d32	55
		8BM	30
		p32	21
		10r	23
		47m	25
		8Av	69
		8Ad	33
		9m	66
		8BL	38
		9p	25
		10d	18
		8C	55
		44	51
		45	71
		47l	35
		a47r	36
		6r	51
		IFJa	13
		IFJp	11
		IFSp	36
		IFSa	47
		p9-46v	35
		46	80
		a9-46v	10
		9-46d	67
		9a	13
		10v	38
		a10p	1
		10pp	8
		11l	34
		13l	76
		OFC	102
		47s	56
		LIPd	11
		6a	40
		i6-8	14
		s6-8	9
		43	28
		OP4	36
		OP1	14
		OP2-3	19
		52	5
		RI	10
		PFcm	8
		PoI2	112
		TA2	53
		FOP4	61
		MI	63
		Pir	60
		AVI	44
		AAIC	60
		FOP1	10
		FOP3	4
		FOP2	5
		PFt	19
		AIP	41
		EC	111
		PreS	46
		H	125
		ProS	4
		PeEc	63
		STGa	70
		PBelt	50
		A5	94
		PHA1	44
		PHA3	43
		STSda	69
		STSdp	28
		STSvp	31
		TGd	93
		TE1a	96
		TE1p	67
		TE2a	100
		TF	100
		TE2p	79
		PHT	38
		PH	46
		TPOJ1	27
		TPOJ2	15
		TPOJ3	5
		DVT	10
		PGp	4
		IP2	12
		IP1	3
		IP0	9
		PFop	12
		PF	72
		PFm	95
		PGi	40
		PGs	11
		V6A	1
		VMV1	12
		VMV3	3
		PHA2	13
		V4t	7
		FST	11
		V3CD	8
		LO3	3
		VMV2	9
		31pd	17
		31a	19
		VVC	28
		25	27
		s32	19
		pOFC	66
		PoI1	86
		Ig	13
		FOP5	37
		p10p	2
		p47r	10
		TGv	31
		MBelt	62
		LBelt	32
		A4	104
		STSva	78
		TE1m	98
		PI	47
		a32pr	13
		p24	26

## Sheet: Figure 1C
Figure 1C
		Time	Film Cuts	Saccades	Motion
		0	0	0	-0.0403
		0.016667	0	0	-0.05046
		0.033333	0	0	-0.06061
		0.05	0	0	-0.0653
		0.066667	0	0	-0.06999
		0.083333	0	0	-0.07468
		0.1	0	0	-0.07937
		0.116667	0	0	-0.08666
		0.133333	0	0	-0.09396
		0.15	0	0	-0.09851
		0.166667	0	0	-0.10307
		0.183333	0	0	-0.10937
		0.2	0	0	-0.11565
		0.216667	0	0	-0.11583
		0.233333	0	0	-0.11601
		0.25	0	0	-0.11619
		0.266667	0	0	-0.11636
		0.283333	0	1	-0.10957
		0.3	0	0	-0.10276
		0.316667	0	0	-0.10399
		0.333333	0	0	-0.10522
		0.35	0	0	-0.05366
		0.366667	0	0	-0.00219
		0.383333	0	0	0.04928
		0.4	0	0	0.100876
		0.416667	0	0	0.152393
		0.433333	0	0	0.203938
		0.45	0	0	0.247086
		0.466667	0	0	0.290216
		0.483333	0	0	0.325881
		0.5	0	0	0.361506
		0.516667	0	0	0.405979
		0.533333	0	0	0.450474
		0.55	0	0	0.466314
		0.566667	0	0	0.482167
		0.583333	0	0	0.498003
		0.6	0	0	0.51386
		0.616667	0	0	0.536205
		0.633333	0	0	0.558538
		0.65	0	0	0.585087
		0.666667	0	0	0.611636
		0.683333	0	0	0.62486
		0.7	0	0	0.63808
		0.716667	0	0	0.639924
		0.733333	0	0	0.641771
		0.75	0	0	0.643616
		0.766667	0	0	0.645462
		0.783333	0	0	0.633938
		0.8	0	0	0.622412
		0.816667	0	0	0.616813
		0.833333	0	0	0.611217
		0.85	0	0	0.617854
		0.866667	0	0	0.62449
		0.883333	0	1	0.628084
		0.9	0	0	0.631682
		0.916667	0	0	0.635274
		0.933333	0	0	0.646058
		0.95	0	0	0.673891
		0.966667	0	0	0.701733
		0.983333	0	0	0.68601
		1	0	0	0.670313
		1.01667	0	0	0.652378
		1.03333	0	0	0.63447
		1.05	0	0	0.634229
		1.06667	0	0	0.633988
		1.08333	0	1	0.633747
		1.1	0	0	0.633505
		1.11667	0	0	0.6296
		1.13333	0	0	0.625694
		1.15	0	0	0.633093
		1.16667	0	0	0.640484
		1.18333	0	0	0.623312
		1.2	0	0	0.606114
		1.21667	0	0	0.605743
		1.23333	0	0	0.605372
		1.25	0	0	0.605001
		1.26667	0	0	0.60463
		1.28333	0	0	0.611209
		1.3	0	0	0.617791
		1.31667	0	0	0.609481
		1.33333	0	0	0.601184
		1.35	0	0	0.60045
		1.36667	0	0	0.599717
		1.38333	0	0	0.598397
		1.4	0	0	0.597075
		1.41667	0	0	0.595755
		1.43333	0	0	0.594433
		1.45	0	0	0.606393
		1.46667	0	0	0.618351
		1.48333	0	1	0.616455
		1.5	0	0	0.61456
		1.51667	0	0	0.612664
		1.53333	0	0	0.62793
		1.55	0	0	0.62052
		1.56667	0	0	0.613103
		1.58333	0	0	0.605693
		1.6	0	0	0.598276
		1.61667	0	0	0.589588
		1.63333	0	0	0.580908
		1.65	0	0	0.58041
		1.66667	0	0	0.579912
		1.68333	0	0	0.585596
		1.7	0	0	0.591271
		1.71667	0	0	0.593446
		1.73333	0	0	0.595623
		1.75	0	0	0.597797
		1.76667	0	0	0.599974
		1.78333	0	0	0.603321
		1.8	0	0	0.606668
		1.81667	0	0	0.610014
		1.83333	0	0	0.613361
		1.85	0	1	0.616708
		1.86667	1	0	0.620055
		1.88333	0	0	0.623402
		1.9	0	0	0.626749
		1.91667	0	0	0.630096
		1.93333	0	0	0.633442
		1.95	0	0	0.636789
		1.96667	0	0	0.631634
		1.98333	0	0	0.604044
		2	0	0	0.576443
		2.01667	0	0	0.582028
		2.03333	0	0	0.587615
		2.05	0	0	0.588763
		2.06667	0	1	0.589913
		2.08333	0	0	0.591063
		2.1	0	0	0.592212
		2.11667	0	0	0.581682
		2.13333	0	0	0.571145
		2.15	0	0	0.556682
		2.16667	0	0	0.542235
		2.18333	0	0	0.557676
		2.2	0	0	0.573103
		2.21667	0	0	0.572991
		2.23333	0	0	0.572878
		2.25	0	0	0.572765
		2.26667	0	0	0.572653
		2.28333	0	0	0.603181
		2.3	0	0	0.63364
		2.31667	0	0	0.621264
		2.33333	0	0	0.608882
		2.35	0	0	0.604974
		2.36667	0	0	0.60106
		2.38333	0	0	0.601975
		2.4	0	0	0.602889
		2.41667	0	0	0.603804
		2.43333	0	0	0.604718
		2.45	0	0	0.580706
		2.46667	0	0	0.556683
		2.48333	0	0	0.508405
		2.5	0	0	0.460177
		2.51667	0	0	0.470991
		2.53333	0	0	0.481825
		2.55	0	0	0.483255
		2.56667	0	0	0.484686
		2.58333	0	0	0.486118
		2.6	0	0	0.487548
		2.61667	0	0	0.502055
		2.63333	0	0	0.516566
		2.65	0	0	0.520066
		2.66667	0	0	0.52356
		2.68333	0	0	0.529849
		2.7	0	0	0.536136
		2.71667	0	0	0.545442
		2.73333	0	0	0.554751
		2.75	0	0	0.564059
		2.76667	0	0	0.573366
		2.78333	0	0	0.575599
		2.8	0	0	0.57783
		2.81667	0	0	0.57826
		2.83333	0	0	0.578694
		2.85	0	0	0.584437
		2.86667	0	0	0.586506
		2.88333	0	0	0.588552
		2.9	0	0	0.590624
		2.91667	0	0	0.593697
		2.93333	0	0	0.596812
		2.95	0	0	0.574179
		2.96667	0	0	0.551286
		2.98333	0	0	0.555175
		3	0	0	0.559102
		3.01667	0	0	0.563777
		3.03333	0	0	0.568517
		3.05	0	0	0.570003
		3.06667	0	0	0.57151
		3.08333	0	0	0.572998
		3.1	0	0	0.574502
		3.11667	0	0	0.574027
		3.13333	0	0	0.573547
		3.15	0	0	0.566119
		3.16667	0	0	0.558606
		3.18333	0	0	0.572665
		3.2	0	1	0.586913
		3.21667	0	0	0.593868
		3.23333	0	0	0.600914
		3.25	0	0	0.607872
		3.26667	0	0	0.614915
		3.28333	0	0	0.596175
		3.3	0	0	0.57721
		3.31667	0	0	0.568319
		3.33333	0	0	0.559319
		3.35	0	1	0.543512
		3.36667	0	0	0.527502
		3.38333	0	0	0.52902
		3.4	0	0	0.530555
		3.41667	0	0	0.532072
		3.43333	0	0	0.533608
		3.45	0	0	0.523483
		3.46667	0	0	0.513253
		3.48333	0	0	0.493218
		3.5	0	0	0.472963
		3.51667	0	0	0.458737
		3.53333	0	0	0.444319
		3.55	0	0	0.445558
		3.56667	0	0	0.446815
		3.58333	0	0	0.448057
		3.6	0	0	0.449311
		3.61667	0	0	0.450926
		3.63333	0	1	0.452558
		3.65	0	0	0.46196
		3.66667	0	0	0.471473
		3.68333	0	0	0.479108
		3.7	0	0	0.48685
		3.71667	0	0	0.491412
		3.73333	0	0	0.496035
		3.75	0	0	0.500598
		3.76667	0	0	0.505221
		3.78333	0	0	0.50193
		3.8	0	0	0.498604
		3.81667	0	0	0.484105
		3.83333	0	0	0.46942
		3.85	0	0	0.450576
		3.86667	0	0	0.431485
		3.88333	0	1	0.440575
		3.9	0	0	0.449773
		3.91667	0	0	0.458861
		3.93333	0	0	0.46806
		3.95	0	0	0.476425
		3.96667	0	0	0.484887
		3.98333	0	0	0.476829
		4	0	0	0.46867
		4.01667	0	0	0.467147
		4.03333	0	0	0.465603
		4.05	0	0	0.465734
		4.06667	0	0	0.465867
		4.08333	0	0	0.465998
		4.1	0	0	0.466131
		4.11667	0	0	0.476305
		4.13333	0	0	0.486598
		4.15	0	0	0.480724
		4.16667	0	1	0.474764
		4.18333	0	0	0.471568
		4.2	0	0	0.468327
		4.21667	0	0	0.467657
		4.23333	0	0	0.466977
		4.25	0	0	0.466306
		4.26667	0	0	0.465626
		4.28333	0	0	0.457212
		4.3	0	0	0.449108
		4.31667	0	0	0.471286
		4.33333	0	0	0.493326
		4.35	0	0	0.495443
		4.36667	0	0	0.49753
		4.38333	0	0	0.489674
		4.4	0	0	0.481932
		4.41667	0	1	0.47408
		4.43333	0	0	0.466333
		4.45	0	0	0.457276
		4.46667	0	0	0.448351
		4.48333	0	0	0.458205
		4.5	0	0	0.46792
		4.51667	0	0	0.482238
		4.53333	0	0	0.496385
		4.55	0	0	0.495121
		4.56667	0	0	0.493873
		4.58333	0	0	0.492608
		4.6	0	0	0.49136
		4.61667	0	0	0.483876
		4.63333	0	0	0.476495
		4.65	0	0	0.460345
		4.66667	0	0	0.444379
		4.68333	0	0	0.422537
		4.7	0	1	0.40093
		4.71667	0	0	0.403702
		4.73333	0	0	0.406438
		4.75	0	0	0.411895
		4.76667	0	0	0.413157
		4.78333	0	0	0.413249
		4.8	0	0	0.413341
		4.81667	0	0	0.416495
		4.83333	0	0	0.420388
		4.85	0	0	0.409717
		4.86667	0	0	0.395474
		4.88333	0	0	0.387284
		4.9	0	0	0.380802
		4.91667	0	1	0.374237
		4.93333	0	0	0.367748
		4.95	0	0	0.321576
		4.96667	0	0	0.265916
		4.98333	0	0	0.266467
		5	0	0	0.281463
		5.01667	0	0	0.263426
		5.03333	0	0	0.23717
		5.05	0	0	0.22929
		5.06667	0	0	0.226255
		5.08333	0	0	0.223181
		5.1	0	0	0.220145
		5.11667	0	0	0.205234
		5.13333	0	0	0.1875
		5.15	0	0	0.175525
		5.16667	0	0	0.165208
		5.18333	0	0	0.174387
		5.2	0	0	0.188461
		5.21667	0	0	0.187866
		5.23333	0	0	0.183501
		5.25	0	0	0.179084
		5.26667	0	0	0.174729
		5.28333	0	0	0.150357
		5.3	0	0	0.121191
		5.31667	0	0	0.111474
		5.33333	0	0	0.1069
		5.35	0	0	0.107814
		5.36667	0	0	0.110123
		5.38333	0	0	0.112466
		5.4	0	0	0.1066
		5.41667	0	0	0.101784
		5.43333	0	0	0.097834
		5.45	0	0	0.093901
		5.46667	0	0	0.090035
		5.48333	0	0	0.11989
		5.5	0	0	0.158028
		5.51667	0	0	0.171506
		5.53333	0	0	0.178395
		5.55	0	0	0.17364
		5.56667	0	0	0.165963
		5.58333	0	0	0.158163
		5.6	0	0	0.150481
		5.61667	0	0	0.145635
		5.63333	0	1	0.141607
		5.65	0	0	0.138879
		5.66667	0	0	0.136533
		5.68333	0	0	0.146906
		5.7	0	0	0.160418
		5.71667	0	0	0.167741
		5.73333	0	0	0.173355
		5.75	0	0	0.179036
		5.76667	0	0	0.184646
		5.78333	0	0	0.185908
		5.8	0	0	0.186031
		5.81667	0	0	0.206726
		5.83333	0	0	0.232419
		5.85	0	0	0.254387
		5.86667	0	0	0.275077
		5.88333	0	0	0.284664
		5.9	0	0	0.291266
		5.91667	0	0	0.29795
		5.93333	0	0	0.304554
		5.95	0	0	0.283833
		5.96667	0	0	0.256412
		5.98333	0	1	0.253088
		6	0	0	0.256047
		6.01667	0	0	0.250254
		6.03333	0	0	0.242311
		6.05	0	0	0.229658
		6.06667	0	0	0.216036
		6.08333	0	0	0.202171
		6.1	0	0	0.188534
		6.11667	0	0	0.168955
		6.13333	0	0	0.148158
		6.15	0	0	0.142718
		6.16667	0	0	0.141349
		6.18333	0	0	0.139961
		6.2	0	0	0.138592
		6.21667	0	0	0.137204
		6.23333	0	0	0.135834
		6.25	0	0	0.134447
		6.26667	0	0	0.133079
		6.28333	0	0	0.096988
		6.3	0	0	0.052539
		6.31667	0	1	0.069684
		6.33333	0	0	0.102499
		6.35	0	0	0.145669
		6.36667	0	0	0.190792
		6.38333	0	0	0.204794
		6.4	0	0	0.210419
		6.41667	0	0	0.216115
		6.43333	0	0	0.221736
		6.45	0	0	0.220007
		6.46667	0	0	0.216399
		6.48333	0	0	0.190504
		6.5	0	0	0.159231
		6.51667	0	0	0.133083
		6.53333	0	0	0.108605
		6.55	0	0	0.095444
		6.56667	0	0	0.085379
		6.58333	0	0	0.075191
		6.6	0	0	0.065133
		6.61667	0	0	0.046022
		6.63333	0	0	0.024881
		6.65	0	0	0.017253
		6.66667	0	0	0.013206
		6.68333	0	0	0.00486
		6.7	0	0	-0.00446
		6.71667	0	0	-0.00952
		6.73333	0	1	-0.01338
		6.75	0	0	-0.0173
		6.76667	0	0	-0.02116
		6.78333	0	0	0.000161
		6.8	0	0	0.027643
		6.81667	0	0	0.042256
		6.83333	0	0	0.053298
		6.85	0	0	0.04206
		6.86667	0	0	0.02526
		6.88333	0	0	0.019861
		6.9	0	0	0.017538
		6.91667	0	0	0.015178
		6.93333	0	0	0.012853
		6.95	0	0	0.016544
		6.96667	0	0	0.021722
		6.98333	0	0	0.008681
		7	0	0	-0.00885
		7.01667	0	0	0.000572
		7.03333	0	0	0.016763
		7.05	0	0	0.034836
		7.06667	0	0	0.053067
		7.08333	0	0	0.071609
		7.1	0	0	0.089846
		7.11667	0	0	0.100743
		7.13333	0	0	0.109519
		7.15	0	0	0.107291
		7.16667	0	0	0.102254
		7.18333	0	0	0.092737
		7.2	0	0	0.082224
		7.21667	0	0	0.08245
		7.23333	0	0	0.085445
		7.25	0	0	0.088479
		7.26667	0	0	0.091473
		7.28333	0	0	0.087824
		7.3	0	0	0.08251
		7.31667	0	0	0.08148
		7.33333	0	0	0.081567
		7.35	0	1	0.077707
		7.36667	0	0	0.072896
		7.38333	0	0	0.068015
		7.4	0	0	0.063204
		7.41667	0	0	0.062754
		7.43333	0	0	0.063438
		7.45	0	0	0.092254
		7.46667	0	0	0.127909
		7.48333	0	0	0.143342
		7.5	0	0	0.153382
		7.51667	0	0	0.15081
		7.53333	0	0	0.145033
		7.55	0	0	0.139178
		7.56667	0	0	0.133398
		7.58333	0	0	0.133332
		7.6	0	0	0.134741
		7.61667	0	0	0.142441
		7.63333	0	0	0.151639
		7.65	0	0	0.160955
		7.66667	0	0	0.170127
		7.68333	0	0	0.161836
		7.7	0	1	0.149173
		7.71667	0	0	0.147506
		7.73333	0	0	0.148722
		7.75	0	0	0.14996
		7.76667	0	0	0.151178
		7.78333	0	0	0.148185
		7.8	0	0	0.144153
		7.81667	0	0	0.144176
		7.83333	0	0	0.145249
		7.85	0	0	0.146647
		7.86667	0	0	0.148104
		7.88333	0	0	0.149584
		7.9	0	0	0.151042
		7.91667	0	0	0.149528
		7.93333	0	0	0.147273
		7.95	0	1	0.144221
		7.96667	0	0	0.141015
		7.98333	0	0	0.134859
		8	0	0	0.128059
		8.01667	0	0	0.13148
		8.03333	0	0	0.137485
		8.05	0	0	0.143586
		8.06667	0	0	0.149592
		8.08333	0	0	0.151588
		8.1	0	0	0.152509
		8.11667	0	0	0.143386
		8.13333	0	0	0.131819
		8.15	0	0	0.126077
		8.16667	0	0	0.121936
		8.18333	0	0	0.121864
		8.2	0	0	0.122848
		8.21667	0	0	0.123844
		8.23333	0	0	0.124826
		8.25	0	0	0.117873
		8.26667	0	0	0.108986
		8.28333	0	0	0.103468
		8.3	0	0	0.098899
		8.31667	0	0	0.085808
		8.33333	0	0	0.070698
		8.35	0	0	0.063477
		8.36667	0	0	0.058409
		8.38333	0	0	0.05326
		8.4	0	0	0.04819
		8.41667	0	0	0.044449
		8.43333	0	1	0.041119
		8.45	0	0	0.049633
		8.46667	0	0	0.061065
		8.48333	0	0	0.058576
		8.5	0	0	0.052534
		8.51667	0	0	0.060837
		8.53333	0	0	0.072726
		8.55	0	0	0.084775
		8.56667	0	0	0.096653
		8.58333	0	0	0.094934
		8.6	0	0	0.089717
		8.61667	0	0	0.065028
		8.63333	0	0	0.035692
		8.65	0	0	0.014067
		8.66667	0	0	-0.00522
		8.68333	0	0	-0.01162
		8.7	0	0	-0.0146
		8.71667	0	0	-0.01762
		8.73333	0	0	-0.0206
		8.75	0	0	-0.03447
		8.76667	0	0	-0.05095
		8.78333	0	0	-0.02642
		8.8	0	1	0.008315
		8.81667	0	0	0.018965
		8.83333	0	0	0.023199
		8.85	0	0	0.036417
		8.86667	0	0	0.0517
		8.88333	0	0	0.067252
		8.9	0	0	0.082562
		8.91667	0	0	0.093591
		8.93333	0	0	0.103322
		8.95	0	0	0.086186
		8.96667	0	0	0.062363
		8.98333	0	0	0.057014
		9	0	0	0.056519
		9.01667	0	0	0.058004
		9.03333	0	0	0.059977
		9.05	0	0	0.061975
		9.06667	0	0	0.063961
		9.08333	0	0	0.051257
		9.1	0	0	0.034877
		9.11667	0	0	0.03001
		9.13333	0	0	0.028019
		9.15	0	0	0.017262
		9.16667	0	0	0.004356
		9.18333	0	0	-0.00234
		9.2	0	0	-0.00729
		9.21667	0	0	-0.01231
		9.23333	0	0	-0.01727
		9.25	0	0	-0.0429
		9.26667	0	0	-0.07345
		9.28333	0	0	-0.08183
		9.3	0	0	-0.08438
		9.31667	0	0	-0.05846
		9.33333	0	0	-0.02566
		9.35	0	1	-0.01379
		9.36667	0	0	-0.00761
		9.38333	0	0	-0.00132
		9.4	0	0	0.004866
		9.41667	0	0	0.024735
		9.43333	0	0	0.047799
		9.45	0	0	0.059125
		9.46667	0	0	0.06722
		9.48333	0	0	0.071848
		9.5	0	1	0.075503
		9.51667	0	0	0.067282
		9.53333	0	0	0.056129
		9.55	0	0	0.044832
		9.56667	0	0	0.033676
		9.58333	0	0	0.00833
		9.6	0	0	-0.02026
		9.61667	0	0	-0.00568
		9.63333	0	0	0.01982
		9.65	0	0	0.025097
		9.66667	0	0	0.025047
		9.68333	0	0	0.025114
		9.7	0	0	0.02521
		9.71667	0	1	0.025309
		9.73333	0	0	0.025405
		9.75	0	0	0.027121
		9.76667	0	0	0.029226
		9.78333	0	0	0.023681
		9.8	0	0	0.016248
		9.81667	0	0	0.028047
		9.83333	0	0	0.044613
		9.85	0	0	0.051415
		9.86667	0	0	0.055533
		9.88333	0	0	0.059722
		9.9	0	0	0.063849
		9.91667	0	0	0.07164
		9.93333	0	0	0.080231
		9.95	0	0	0.062913
		9.96667	0	0	0.039185
		9.98333	0	0	0.036993
		10	0	0	0.040405
		10.0167	0	0	0.044471
		10.0333	0	0	0.048643
		10.05	0	0	0.052869
		10.0667	0	0	0.057042
		10.0833	0	0	0.065256
		10.1	0	0	0.074375
		10.1167	0	0	0.078901
		10.1333	0	0	0.082164
		10.15	0	0	0.062628
		10.1667	0	0	0.037521
		10.1833	0	0	0.026664
		10.2	0	0	0.056574
		10.2167	0	0	0.086484
		10.2333	0	0	0.116395
		10.25	0	0	0.146305
		10.2667	0	0	0.176216
		10.2833	1	0	0.206126
		10.3	0	0	0.236036
		10.3167	0	0	0.265947
		10.3333	0	0	0.295857
		10.35	0	0	0.325767
		10.3667	0	0	0.355678
		10.3833	0	0	0.354818
		10.4	0	0	0.35397
		10.4167	0	0	0.323789
		10.4333	0	0	0.286513
		10.45	0	0	0.277474
		10.4667	0	0	0.275877
		10.4833	0	0	0.286596
		10.5	0	0	0.300308
		10.5167	0	0	0.320674
		10.5333	0	0	0.342428
		10.55	0	0	0.364423
		10.5667	0	0	0.386162
		10.5833	0	0	0.401551
		10.6	0	0	0.415062
		10.6167	0	0	0.421524
		10.6333	0	0	0.42607
		10.65	0	0	0.420301
		10.6667	0	0	0.411974
		10.6833	0	0	0.421552
		10.7	0	1	0.435609
		10.7167	0	0	0.449857
		10.7333	0	0	0.463926
		10.75	0	0	0.45782
		10.7667	0	0	0.446602
		10.7833	0	0	0.439462
		10.8	0	0	0.433486
		10.8167	0	0	0.435952
		10.8333	0	0	0.440555
		10.85	0	0	0.439083
		10.8667	0	0	0.436076
		10.8833	0	0	0.433023
		10.9	0	0	0.430009
		10.9167	0	1	0.426998
		10.9333	0	0	0.424033
		10.95	0	0	0.411253
		10.9667	0	0	0.396165
		10.9833	0	0	0.372076
		11	0	0	0.346039
		11.0167	0	0	0.332003
		11.0333	0	0	0.321269
		11.05	0	0	0.310399
		11.0667	0	0	0.299658
		11.0833	0	0	0.272372
		11.1	0	0	0.241201
		11.1167	0	0	0.223013
		11.1333	0	0	0.208423
		11.15	0	1	0.213317
		11.1667	0	0	0.223163
		11.1833	0	0	0.223199
		11.2	0	0	0.220702
		11.2167	0	0	0.218171
		11.2333	0	0	0.215674
		11.25	0	0	0.242002
		11.2667	0	0	0.275375
		11.2833	0	0	0.283506
		11.3	0	0	0.285019
		11.3167	0	0	0.290218
		11.3333	0	0	0.296279
		11.35	0	0	0.296102
		11.3667	0	0	0.29432
		11.3833	0	0	0.292515
		11.4	0	0	0.290733
		11.4167	0	0	0.2817
		11.4333	0	0	0.270942
		11.45	0	0	0.262027
		11.4667	0	0	0.253709
		11.4833	0	0	0.249626
		11.5	0	0	0.246697
		11.5167	0	0	0.243574
		11.5333	0	0	0.240454
		11.55	0	0	0.237294
		11.5667	0	0	0.234169
		11.5833	0	0	0.228137
		11.6	0	0	0.221453
		11.6167	0	1	0.215703
		11.6333	0	0	0.210288
		11.65	0	0	0.203981
		11.6667	0	0	0.197541
		11.6833	0	0	0.197605
		11.7	0	0	0.199359
		11.7167	0	0	0.201134
		11.7333	0	0	0.202889
		11.75	0	0	0.213485
		11.7667	0	0	0.2262
		11.7833	0	0	0.234318
		11.8	0	0	0.241132
		11.8167	0	1	0.250717
		11.8333	0	0	0.260853
		11.85	0	0	0.264469
		11.8667	0	0	0.266317
		11.8833	0	0	0.26819
		11.9	0	0	0.27004
		11.9167	0	0	0.26092
		11.9333	0	0	0.24911
		11.95	0	0	0.233246
		11.9667	0	0	0.216602
		11.9833	0	0	0.213458
		12	0	0	0.213865
		12.0167	0	0	0.200196
		12.0333	0	0	0.183096
		12.05	0	0	0.165799
		12.0667	0	0	0.14872
		12.0833	0	0	0.121033
		12.1	0	0	0.091036
		12.1167	0	0	0.077214
		12.1333	0	0	0.067781
		12.15	0	0	0.046274
		12.1667	0	0	0.022014
		12.1833	0	1	0.014577
		12.2	0	0	0.011602
		12.2167	0	0	0.00859
		12.2333	0	0	0.005612
		12.25	0	0	-0.01478
		12.2667	0	0	-0.03938
		12.2833	0	0	-0.05236
		12.3	0	0	-0.06217
		12.3167	0	0	-0.07535
		12.3333	0	0	-0.08917
		12.35	0	0	-0.10125
		12.3667	0	0	-0.11269
		12.3833	0	0	-0.12426
		12.4	0	0	-0.13571
		12.4167	0	0	-0.14912
		12.4333	0	0	-0.16284
		12.45	0	0	-0.18214
		12.4667	0	0	-0.20256
		12.4833	0	0	-0.22345
		12.5	0	0	-0.18989
		12.5167	0	0	-0.15632
		12.5333	0	0	-0.12276
		12.55	0	0	-0.08919
		12.5667	0	0	-0.05563
		12.5833	1	0	-0.02206
		12.6	0	0	0.011506
		12.6167	0	0	0.045071
		12.6333	0	0	0.078637
		12.65	0	1	0.112202
		12.6667	0	0	0.145768
		12.6833	0	0	0.152459
		12.7	0	0	0.159274
		12.7167	0	0	0.166179
		12.7333	0	0	0.172979
		12.75	0	0	0.18494
		12.7667	0	0	0.198014
		12.7833	0	0	0.20561
		12.8	0	0	0.21169
		12.8167	0	0	0.214612
		12.8333	0	1	0.216731
		12.85	0	0	0.215771
		12.8667	0	0	0.214046
		12.8833	0	0	0.21232
		12.9	0	0	0.210594
		12.9167	0	0	0.197328
		12.9333	0	0	0.181181
		12.95	0	0	0.167516
		12.9667	0	0	0.154475
		12.9833	0	0	0.149233
		13	0	0	0.145946
		13.0167	0	0	0.14005
		13.0333	0	1	0.133495
		13.05	0	0	0.126949
		13.0667	0	0	0.120391
		13.0833	0	0	0.094764
		13.1	0	0	0.0644
		13.1167	0	0	0.012374
		13.1333	0	0	-0.04506
		13.15	0	0	-0.11544
		13.1667	0	0	-0.18898
		13.1833	0	0	-0.21181
		13.2	0	0	-0.22196
		13.2167	0	0	-0.2321
		13.2333	0	0	-0.24225
		13.25	0	0	-0.2414
		13.2667	0	0	-0.23781
		13.2833	0	0	-0.24506
		13.3	0	0	-0.25503
		13.3167	0	0	-0.25561
		13.3333	0	0	-0.25385
		13.35	0	0	-0.25349
		13.3667	0	0	-0.25348
		13.3833	0	0	-0.25346
		13.4	0	0	-0.25345
		13.4167	0	0	-0.26228
		13.4333	0	0	-0.2733
		13.45	0	0	-0.26986
		13.4667	0	0	-0.26278
		13.4833	0	0	-0.27014
		13.5	0	0	-0.2811
		13.5167	0	0	-0.28197
		13.5333	0	0	-0.25128
		13.55	0	0	-0.22059
		13.5667	0	0	-0.1899
		13.5833	0	1	-0.15922
		13.6	0	0	-0.12853
		13.6167	1	0	-0.09784
		13.6333	0	0	-0.06716
		13.65	0	0	-0.03647
		13.6667	0	0	-0.00578
		13.6833	0	0	0.024907
		13.7	0	0	0.055594
		13.7167	0	0	0.063013
		13.7333	0	0	0.070431
		13.75	0	0	0.07208
		13.7667	0	0	0.072279
		13.7833	0	0	0.064748
		13.8	0	0	0.055291
		13.8167	0	0	0.035618
		13.8333	0	0	0.013367
		13.85	0	0	0.016101
		13.8667	0	0	0.025072
		13.8833	0	1	0.034036
		13.9	0	0	0.043004
		13.9167	0	0	0.054179
		13.9333	0	0	0.065897
		13.95	0	0	0.059342
		13.9667	0	0	0.048212
		13.9833	0	0	0.034372
		14	0	0	0.019843
		14.0167	0	0	0.006732
		14.0333	0	0	-0.00604
		14.05	0	0	-0.01879
		14.0667	0	0	-0.03155
		14.0833	0	0	-0.06112
		14.1	0	0	-0.09487
		14.1167	0	0	-0.11972
		14.1333	0	0	-0.14231
		14.15	0	0	-0.15444
		14.1667	0	0	-0.16394
		14.1833	0	0	-0.16901
		14.2	0	0	-0.17297
		14.2167	0	0	-0.17693
		14.2333	0	0	-0.18089
		14.25	0	1	-0.19352
		14.2667	0	0	-0.20832
		14.2833	0	0	-0.20927
		14.3	0	0	-0.20675
		14.3167	0	0	-0.21036
		14.3333	0	0	-0.2155
		14.35	0	0	-0.2168
		14.3667	0	0	-0.21713
		14.3833	0	0	-0.21747
		14.4	0	0	-0.2178
		14.4167	0	0	-0.22555
		14.4333	0	0	-0.23513
		14.45	0	0	-0.23523
		14.4667	0	0	-0.23294
		14.4833	0	0	-0.23851
		14.5	0	0	-0.24605
		14.5167	0	0	-0.2492
		14.5333	0	0	-0.25125
		14.55	0	0	-0.2533
		14.5667	0	0	-0.25535
		14.5833	0	0	-0.25553
		14.6	0	0	-0.25525
		14.6167	0	0	-0.26064
		14.6333	0	0	-0.26745
		14.65	0	0	-0.26479
		14.6667	0	0	-0.25976
		14.6833	0	0	-0.25196
		14.7	0	0	-0.24346
		14.7167	0	0	-0.23497
		14.7333	0	0	-0.22647
		14.75	0	0	-0.24024
		14.7667	0	0	-0.25957
		14.7833	0	0	-0.2513
		14.8	0	0	-0.23613
		14.8167	0	0	-0.22445
		14.8333	0	0	-0.21364
		14.85	0	0	-0.21428
		14.8667	0	0	-0.2178
		14.8833	0	0	-0.22131
		14.9	0	0	-0.22481
		14.9167	0	0	-0.23796
		14.9333	0	0	-0.25351
		14.95	0	0	-0.26529
		14.9667	0	0	-0.2763
		14.9833	0	0	-0.27359
		15	0	0	-0.26751
		15.0167	0	0	-0.27019
		15.0333	0	0	-0.27502
		15.05	0	0	-0.27978
		15.0667	0	0	-0.28461
		15.0833	0	0	-0.28208
		15.1	0	0	-0.27774
		15.1167	0	1	-0.27825
		15.1333	0	0	-0.27994
		15.15	0	0	-0.27948
		15.1667	0	0	-0.27849
		15.1833	0	0	-0.27719
		15.2	0	0	-0.27579
		15.2167	0	0	-0.27442
		15.2333	0	0	-0.27303
		15.25	0	0	-0.26646
		15.2667	0	0	-0.25851
		15.2833	0	0	-0.26071
		15.3	0	0	-0.2654
		15.3167	0	0	-0.26604
		15.3333	0	0	-0.2657
		15.35	0	0	-0.26478
		15.3667	0	1	-0.26371
		15.3833	0	0	-0.26265
		15.4	0	0	-0.25953
		15.4167	0	0	-0.25641
		15.4333	0	0	-0.25329
		15.45	0	0	-0.25017
		15.4667	0	0	-0.24705
		15.4833	1	0	-0.24392
		15.5	0	0	-0.2408
		15.5167	0	0	-0.23768
		15.5333	0	0	-0.23456
		15.55	0	0	-0.23144
		15.5667	0	0	-0.22832
		15.5833	0	0	-0.22514
		15.6	0	0	-0.22181
		15.6167	0	0	-0.2166
		15.6333	0	0	-0.21086
		15.65	0	0	-0.20719
		15.6667	0	0	-0.20396
		15.6833	0	1	-0.20078
		15.7	0	0	-0.19755
		15.7167	0	0	-0.19789
		15.7333	0	0	-0.19909
		15.75	0	0	-0.19804
		15.7667	0	0	-0.19643
		15.7833	0	0	-0.20767
		15.8	0	0	-0.2222
		15.8167	0	0	-0.22582
		15.8333	0	0	-0.22685
		15.85	0	0	-0.22786
		15.8667	0	0	-0.22889
		15.8833	0	0	-0.23448
		15.9	0	0	-0.24126
		15.9167	0	0	-0.25192
		15.9333	0	0	-0.26368
		15.95	0	0	-0.26341
		15.9667	0	0	-0.26025
		15.9833	0	0	-0.26812
		16	0	0	-0.27878
		16.0167	0	0	-0.27584
		16.0333	0	0	-0.26956
		16.05	0	0	-0.26336
		16.0667	0	0	-0.25709
		16.0833	0	0	-0.26883
		16.1	0	0	-0.28509
		16.1167	0	0	-0.28761
		16.1333	0	0	-0.28684
		16.15	0	0	-0.289
		16.1667	0	0	-0.2919
		16.1833	0	0	-0.29191
		16.2	0	0	-0.29122
		16.2167	0	0	-0.29012
		16.2333	0	0	-0.28889
		16.25	0	0	-0.28768
		16.2667	0	0	-0.28645
		16.2833	0	0	-0.26613
		16.3	0	0	-0.24089
		16.3167	0	0	-0.25007
		16.3333	0	0	-0.28267
		16.35	0	0	-0.22694
		16.3667	0	0	-0.17255
		16.3833	0	0	-0.15935
		16.4	0	0	-0.14596
		16.4167	0	0	-0.12775
		16.4333	0	0	-0.1081
		16.45	0	0	-0.05881
		16.4667	0	0	-0.01903
		16.4833	0	0	0.000296
		16.5	0	0	0.019886
		16.5167	0	1	0.045008
		16.5333	0	0	0.074437
		16.55	0	0	0.100527
		16.5667	0	0	0.12501
		16.5833	0	0	0.12926
		16.6	0	0	0.119986
		16.6167	0	0	0.107314
		16.6333	0	0	0.092124
		16.65	0	0	0.080048
		16.6667	0	0	0.069831
		16.6833	0	0	0.059736
		16.7	0	0	0.049519
		16.7167	0	0	0.030747
		16.7333	0	0	0.005824
		16.75	0	0	-0.01341
		16.7667	0	1	-0.02921
		16.7833	0	0	-0.04108
		16.8	0	0	-0.05054
		16.8167	0	0	-0.05748
		16.8333	0	0	-0.06287
		16.85	0	0	-0.06819
		16.8667	0	0	-0.07357
		16.8833	0	0	-0.08001
		16.9	0	0	-0.08731
		16.9167	0	0	-0.09598
		16.9333	0	0	-0.10577
		16.95	0	0	-0.10991
		16.9667	0	0	-0.11033
		16.9833	0	0	-0.11371
		17	0	0	-0.11914
		17.0167	0	0	-0.1245
		17.0333	0	0	-0.12994
		17.05	0	0	-0.08857
		17.0667	0	0	-0.01478
		17.0833	0	0	-0.04126
		17.1	0	0	-0.13544
		17.1167	0	0	-0.20118
		17.1333	0	0	-0.24913
		17.15	0	0	-0.26728
		17.1667	0	0	-0.2658
		17.1833	0	0	-0.26434
		17.2	0	0	-0.26286
		17.2167	0	0	-0.26173
		17.2333	0	0	-0.2608
		17.25	0	0	-0.26066
		17.2667	0	0	-0.26104
		17.2833	0	0	-0.26192
		17.3	0	0	-0.26316
		17.3167	0	0	-0.26401
		17.3333	0	0	-0.2646
		17.35	0	0	-0.2652
		17.3667	0	0	-0.26579
		17.3833	0	0	-0.26648
		17.4	0	1	-0.26724
		17.4167	0	0	-0.26829
		17.4333	0	0	-0.26958
		17.45	0	0	-0.27139
		17.4667	0	0	-0.2736
		17.4833	0	0	-0.27543
		17.5	0	0	-0.27706
		17.5167	0	0	-0.27867
		17.5333	0	0	-0.2803
		17.55	0	0	-0.28273
		17.5667	0	0	-0.28575
		17.5833	0	0	-0.2879
		17.6	0	0	-0.28952
		17.6167	0	0	-0.29054
		17.6333	0	0	-0.29119
		17.65	0	0	-0.29184
		17.6667	0	0	-0.29249
		17.6833	0	0	-0.2933
		17.7	0	0	-0.29424
		17.7167	0	0	-0.29491
		17.7333	0	0	-0.29542
		17.75	0	0	-0.29595
		17.7667	0	0	-0.29651
		17.7833	0	0	-0.2964
		17.8	0	0	-0.26906
		17.8167	0	0	-0.24172
		17.8333	0	0	-0.21438
		17.85	0	0	-0.18704
		17.8667	0	0	-0.1597
		17.8833	1	0	-0.13236
		17.9	0	0	-0.10502
		17.9167	0	0	-0.07768
		17.9333	0	1	-0.05034
		17.95	0	0	-0.023
		17.9667	0	0	0.004335
		17.9833	0	0	0.001828
		18	0	0	0.008653
		18.0167	0	0	0.015397
		18.0333	0	0	0.022211
		18.05	0	0	0.036591
		18.0667	0	0	0.056323
		18.0833	0	0	0.047106
		18.1	0	0	0.018042
		18.1167	0	0	0.008777
		18.1333	0	0	0.012614
		18.15	0	0	0.017202
		18.1667	0	0	0.022403
		18.1833	0	0	0.027538
		18.2	0	0	0.032732
		18.2167	0	0	0.011582
		18.2333	0	0	-0.02788
		18.25	0	0	-0.01502
		18.2667	0	0	0.012774
		18.2833	0	0	0.026641
		18.3	0	0	0.040753
		18.3167	0	0	0.045424
		18.3333	0	0	0.043846
		18.35	0	0	0.042293
		18.3667	0	0	0.040718
		18.3833	0	0	0.020567
		18.4	0	0	-0.01249
		18.4167	0	1	-0.04886
		18.4333	0	0	-0.08823
		18.45	0	0	-0.08475
		18.4667	0	0	-0.05227
		18.4833	0	0	-0.04208
		18.5	0	0	-0.04663
		18.5167	0	0	-0.05113
		18.5333	0	0	-0.05569
		18.55	0	0	-0.06886
		18.5667	0	0	-0.08812
		18.5833	0	0	-0.12376
		18.6	0	0	-0.17134
		18.6167	0	0	-0.20246
		18.6333	0	0	-0.22324
		18.65	0	0	-0.23238
		18.6667	0	0	-0.23387
		18.6833	0	0	-0.23534
		18.7	0	0	-0.23682
		18.7167	0	0	-0.24207
		18.7333	0	0	-0.24995
		18.75	0	0	-0.24917
		18.7667	0	0	-0.2425
		18.7833	0	0	-0.24413
		18.8	0	0	-0.25141
		18.8167	0	0	-0.25061
		18.8333	0	0	-0.24432
		18.85	0	0	-0.23423
		18.8667	0	1	-0.23225
		18.8833	0	0	-0.23703
		18.9	0	0	-0.24187
		18.9167	0	0	-0.24957
		18.9333	0	0	-0.25936
		18.95	0	0	-0.26203
		18.9667	0	0	-0.25994
		18.9833	0	0	-0.26228
		19	0	0	-0.26766
		19.0167	0	0	-0.27296
		19.0333	0	0	-0.27834
		19.05	0	0	-0.27772
		19.0667	0	0	-0.27303
		19.0833	0	0	-0.2733
		19.1	0	0	-0.2769
		19.1167	0	0	-0.27826
		19.1333	0	0	-0.27815
		19.15	0	0	-0.27688
		19.1667	0	0	-0.2748
		19.1833	0	0	-0.27273
		19.2	0	0	-0.27067
		19.2167	0	0	-0.27461
		19.2333	0	0	-0.28256
		19.25	0	0	-0.26655
		19.2667	0	0	-0.23454
		19.2833	0	0	-0.23327
		19.3	0	0	-0.25275
		19.3167	0	0	-0.25651
		19.3333	0	0	-0.24973
		19.35	0	0	-0.24305
		19.3667	0	0	-0.23625
		19.3833	0	0	-0.23326
		19.4	0	0	-0.23277
		19.4167	0	0	-0.23634
		19.4333	0	0	-0.24274
		19.45	0	0	-0.24545
		19.4667	0	0	-0.24575
		19.4833	0	0	-0.2495
		19.5	0	0	-0.25564
		19.5167	0	0	-0.26172
		19.5333	0	0	-0.26786
		19.55	0	0	-0.27047
		19.5667	0	0	-0.27075
		19.5833	0	0	-0.27382
		19.6	0	0	-0.27885
		19.6167	0	0	-0.27904
		19.6333	0	0	-0.27597
		19.65	0	0	-0.27294
		19.6667	0	0	-0.2626
		19.6833	0	1	-0.25226
		19.7	0	0	-0.24192
		19.7167	0	0	-0.23158
		19.7333	0	0	-0.22124
		19.75	1	0	-0.2109
		19.7667	0	0	-0.20056
		19.7833	0	0	-0.19022
		19.8	0	0	-0.17988
		19.8167	0	0	-0.16954
		19.8333	0	0	-0.1592
		19.85	0	0	-0.15751
		19.8667	0	0	-0.15581
		19.8833	0	0	-0.15475
		19.9	0	0	-0.1541
		19.9167	0	0	-0.1499
		19.9333	0	1	-0.14322
		19.95	0	0	-0.14675
		19.9667	0	0	-0.15729
		19.9833	0	0	-0.15823
		20	0	0	-0.15274
		20.0167	0	0	-0.14731
		20.0333	0	0	-0.14181
		20.05	0	0	-0.12855
		20.0667	0	0	-0.10973
		20.0833	0	1	-0.10927
		20.1	0	0	-0.12121
		20.1167	0	0	-0.11673
		20.1333	0	0	-0.11207
		20.15	0	0	-0.11468
		20.1667	0	0	-0.1168
		20.1833	0	0	-0.11853
		20.2	0	0	-0.1203
		20.2167	0	0	-0.11909
		20.2333	0	0	-0.11585
		20.25	0	0	-0.12008
		20.2667	0	0	-0.12949
		20.2833	0	0	-0.14262
		20.3	0	0	-0.15854
		20.3167	0	0	-0.16761
		20.3333	0	0	-0.17225
		20.35	0	0	-0.17684
		20.3667	0	0	-0.18149
		20.3833	0	1	-0.17824
		20.4	0	0	-0.16962
		20.4167	0	0	-0.16271
		20.4333	0	0	-0.1568
		20.45	0	0	-0.16147
		20.4667	0	0	-0.17344
		20.4833	0	0	-0.18205
		20.5	0	0	-0.18863
		20.5167	0	0	-0.19511
		20.5333	0	0	-0.20168
		20.55	0	0	-0.20336
		20.5667	0	0	-0.20181
		20.5833	0	0	-0.2063
		20.6	0	0	-0.215
		20.6167	0	0	-0.19611
		20.6333	0	0	-0.15801
		20.65	0	0	-0.14101
		20.6667	0	0	-0.13789
		20.6833	0	0	-0.13481
		20.7	0	0	-0.13168
		20.7167	0	0	-0.12781
		20.7333	0	0	-0.12334
		20.75	0	1	-0.12342
		20.7667	0	0	-0.12656
		20.7833	0	0	-0.12746
		20.8	0	0	-0.12688
		20.8167	0	0	-0.12526
		20.8333	0	0	-0.12289
		20.85	0	0	-0.12055
		20.8667	0	0	-0.11818
		20.8833	0	0	-0.12692
		20.9	0	0	-0.14337
		20.9167	0	0	-0.14705
		20.9333	0	0	-0.14221
		20.95	0	1	-0.14125
		20.9667	0	0	-0.1429
		20.9833	0	0	-0.14334
		21	0	0	-0.14297
		21.0167	0	0	-0.1426
		21.0333	0	0	-0.14224
		21.05	0	0	-0.14237
		21.0667	0	0	-0.14284
		21.0833	0	0	-0.14567
		21.1	0	0	-0.15014
		21.1167	0	0	-0.15247
		21.1333	0	0	-0.15339
		21.15	0	0	-0.15799
		21.1667	0	0	-0.16516
		21.1833	0	0	-0.17223
		21.2	0	0	-0.17941
		21.2167	0	0	-0.18083
		21.2333	0	0	-0.17841
		21.25	0	0	-0.1694
		21.2667	0	1	-0.15568
		21.2833	0	0	-0.15963
		21.3	0	0	-0.17562
		21.3167	0	0	-0.18105
		21.3333	0	0	-0.17947
		21.35	0	0	-0.17792
		21.3667	0	0	-0.17634
		21.3833	0	0	-0.17174
		21.4	0	0	-0.16496
		21.4167	0	0	-0.14915
		21.4333	0	0	-0.12678
		21.45	0	0	-0.12614
		21.4667	0	0	-0.14004
		21.4833	0	0	-0.14356
		21.5	0	0	-0.14016
		21.5167	0	0	-0.1368
		21.5333	0	0	-0.1334
		21.55	0	0	-0.12762
		21.5667	0	0	-0.12011
		21.5833	0	0	-0.12279
		21.6	0	0	-0.13241
		21.6167	0	0	-0.13132
		21.6333	0	0	-0.12299
		21.65	0	0	-0.1247
		21.6667	0	0	-0.13318
		21.6833	0	0	-0.14157
		21.7	0	0	-0.15008
		21.7167	0	0	-0.14918
		21.7333	0	0	-0.14192
		21.75	0	0	-0.14919
		21.7667	0	0	-0.16645
		21.7833	0	0	-0.17497
		21.8	0	0	-0.1778
		21.8167	0	0	-0.18124
		21.8333	0	0	-0.18517
		21.85	0	0	-0.18905
		21.8667	0	0	-0.19298
		21.8833	0	0	-0.19438
		21.9	0	0	-0.19412
		21.9167	0	0	-0.19132
		21.9333	0	0	-0.18673
		21.95	0	0	-0.18639
		21.9667	0	0	-0.18891
		21.9833	0	0	-0.18712
		22	0	0	-0.18238
		22.0167	0	0	-0.17771
		22.0333	0	0	-0.17298
		22.05	0	0	-0.16185
		22.0667	0	0	-0.14617
		22.0833	0	0	-0.14931
		22.1	0	0	-0.16529
		22.1167	0	0	-0.16927
		22.1333	0	0	-0.16526
		22.15	0	0	-0.1655
		22.1667	0	0	-0.16861
		22.1833	0	0	-0.17168
		22.2	0	0	-0.17479
		22.2167	0	0	-0.17595
		22.2333	0	0	-0.17581
		22.25	0	0	-0.17573
		22.2667	0	0	-0.17569
		22.2833	0	0	-0.17274
		22.3	0	0	-0.16776
		22.3167	0	0	-0.16581
		22.3333	0	0	-0.16588
		22.35	0	0	-0.16595
		22.3667	0	0	-0.16602
		22.3833	0	0	-0.17172
		22.4	0	0	-0.18139
		22.4167	0	0	-0.18178
		22.4333	0	0	-0.17592
		22.45	0	0	-0.16882
		22.4667	0	0	-0.16067
		22.4833	0	0	-0.16184
		22.5	0	0	-0.16928
		22.5167	0	0	-0.17662
		22.5333	0	0	-0.18407
		22.55	0	0	-0.18659
		22.5667	0	0	-0.18585
		22.5833	0	1	-0.18462
		22.6	0	0	-0.18305
		22.6167	0	0	-0.17545
		22.6333	0	0	-0.16365
		22.65	0	0	-0.16059
		22.6667	0	0	-0.16335
		22.6833	0	0	-0.16608
		22.7	0	0	-0.16884
		22.7167	0	0	-0.17026
		22.7333	0	0	-0.1708
		22.75	0	0	-0.17434
		22.7667	0	0	-0.17998
		22.7833	0	0	-0.18424
		22.8	0	0	-0.18768
		22.8167	0	0	-0.18622
		22.8333	0	0	-0.18142
		22.85	0	0	-0.17669
		22.8667	0	0	-0.17189
		22.8833	0	1	-0.17818
		22.9	0	0	-0.19215
		22.9167	0	0	-0.19302
		22.9333	0	0	-0.1851
		22.95	0	0	-0.18346
		22.9667	0	0	-0.18602
		22.9833	0	0	-0.18651
		23	0	0	-0.18563
		23.0167	0	0	-0.18475
		23.0333	0	0	-0.16684
		23.05	0	0	-0.14893
		23.0667	0	0	-0.13102
		23.0833	0	0	-0.11312
		23.1	0	1	-0.09521
		23.1167	1	0	-0.0773
		23.1333	0	0	-0.05939
		23.15	0	0	-0.04148
		23.1667	0	0	-0.02357
		23.1833	0	0	-0.00566
		23.2	0	0	0.01225
		23.2167	0	0	0.006561
		23.2333	0	0	-0.01022
		23.25	0	0	-0.03408
		23.2667	0	0	-0.06334
		23.2833	0	0	-0.09096
		23.3	0	0	-0.11808
		23.3167	0	0	-0.12172
		23.3333	0	0	-0.10964
		23.35	0	0	-0.0977
		23.3667	0	0	-0.08561
		23.3833	0	0	-0.08774
		23.4	0	0	-0.09948
		23.4167	0	0	-0.09776
		23.4333	0	0	-0.08697
		23.45	0	0	-0.08174
		23.4667	0	0	-0.08014
		23.4833	0	0	-0.08028
		23.5	0	0	-0.08159
		23.5167	0	0	-0.08289
		23.5333	0	0	-0.0842
		23.55	0	1	-0.07518
		23.5667	0	0	-0.059
		23.5833	0	0	-0.05926
		23.6	0	0	-0.07058
		23.6167	0	0	-0.07649
		23.6333	0	0	-0.07889
		23.65	0	0	-0.0839
		23.6667	0	0	-0.09082
		23.6833	0	0	-0.09762
		23.7	0	0	-0.10452
		23.7167	0	0	-0.11269
		23.7333	0	0	-0.1219
		23.75	0	0	-0.12843
		23.7667	0	0	-0.13327
		23.7833	0	0	-0.14338
		23.8	0	0	-0.15727
		23.8167	0	0	-0.1705
		23.8333	0	1	-0.18358
		23.85	0	0	-0.19658
		23.8667	0	0	-0.20959
		23.8833	0	0	-0.21464
		23.9	0	0	-0.21438
		23.9167	0	0	-0.20426
		23.9333	0	0	-0.18757
		23.95	0	0	-0.17451
		23.9667	0	0	-0.16388
		23.9833	0	0	-0.15326
		24	0	0	-0.14262
		24.0167	0	0	-0.12938
		24.0333	0	0	-0.11438
		24.05	0	0	-0.10709
		24.0667	0	0	-0.10492
		24.0833	0	0	-0.10017
		24.1	0	1	-0.0937
		24.1167	0	0	-0.08721
		24.1333	0	0	-0.08071
		24.15	0	0	-0.07715
		24.1667	0	0	-0.07556
		24.1833	0	0	-0.07397
		24.2	0	0	-0.07238
		24.2167	0	0	-0.07069
		24.2333	0	0	-0.06894
		24.25	0	0	-0.07438
		24.2667	0	0	-0.0846
		24.2833	0	0	-0.09255
		24.3	0	0	-0.09897
		24.3167	0	0	-0.10183
		24.3333	0	0	-0.10233
		24.35	0	0	-0.10273
		24.3667	0	0	-0.10306
		24.3833	0	0	-0.10339
		24.4	0	0	-0.11629
		24.4167	0	0	-0.12122
		24.4333	0	0	-0.11527
		24.45	0	0	-0.11424
		24.4667	0	0	-0.1165
		24.4833	0	0	-0.11875
		24.5	0	0	-0.121
		24.5167	0	0	-0.12307
		24.5333	0	0	-0.12502
		24.55	0	0	-0.12357
		24.5667	0	0	-0.11988
		24.5833	0	0	-0.11832
		24.6	0	0	-0.1182
		24.6167	0	0	-0.11589
		24.6333	0	0	-0.11213
		24.65	0	0	-0.10611
		24.6667	0	0	-0.10051
		24.6833	0	0	-0.09621
		24.7	0	0	-0.0919
		24.7167	0	0	-0.08889
		24.7333	0	0	-0.08674
		24.75	0	0	-0.09519
		24.7667	0	0	-0.10155
		24.7833	0	0	-0.10182
		24.8	0	0	-0.10208
		24.8167	0	0	-0.10242
		24.8333	0	0	-0.10282
		24.85	0	0	-0.10609
		24.8667	0	0	-0.11131
		24.8833	0	0	-0.11204
		24.9	0	1	-0.10977
		24.9167	0	0	-0.1038
		24.9333	0	0	-0.09537
		24.95	0	0	-0.09135
		24.9667	0	0	-0.09026
		24.9833	0	0	-0.08918
		25	0	0	-0.08809
		25.0167	0	0	-0.08021
		25.0333	0	0	-0.06779
		25.05	0	0	-0.06242
		25.0667	0	0	-0.06175
		25.0833	0	0	-0.06335
		25.1	0	0	-0.06646
		25.1167	0	0	-0.06675
		25.1333	0	0	-0.06515
		25.15	0	0	-0.06355
		25.1667	0	0	-0.06195
		25.1833	0	0	-0.0589
		25.2	0	0	-0.05488
		25.2167	0	0	-0.0487
		25.2333	0	0	-0.04109
		25.25	0	0	-0.04011
		25.2667	0	0	-0.04104
		25.2833	0	0	-0.04031
		25.3	0	0	-0.03957
		25.3167	0	0	-0.03862
		25.3333	0	0	-0.03752
		25.35	0	0	-0.02992
		25.3667	0	0	-0.01794
		25.3833	0	0	0.00127
		25.4	0	0	0.025303
		25.4167	0	0	0.04068
		25.4333	0	0	0.050251
		25.45	0	0	0.05341
		25.4667	0	0	0.052284
		25.4833	0	0	0.051385
		25.5	0	0	0.050634
		25.5167	0	0	0.049884
		25.5333	0	1	0.038868
		25.55	0	0	0.025502
		25.5667	0	0	0.015146
		25.5833	0	0	0.008405
		25.6	0	0	0.004078
		25.6167	0	0	-0.00277
		25.6333	0	0	-0.01131
		25.65	0	0	-0.01984
		25.6667	0	0	-0.02837
		25.6833	0	0	-0.03757
		25.7	0	0	-0.04723
		25.7167	0	0	-0.05883
		25.7333	0	0	-0.07171
		25.75	0	0	-0.07799
		25.7667	0	0	-0.07986
		25.7833	0	0	-0.08135
		25.8	0	0	-0.08258
		25.8167	0	0	-0.08381
		25.8333	0	0	-0.08504
		25.85	0	0	-0.0913
		25.8667	0	1	-0.10091
		25.8833	0	0	-0.10238
		25.9	0	0	-0.09841
		25.9167	0	0	-0.10172
		25.9333	0	0	-0.10989
		25.95	0	0	-0.11819
		25.9667	0	0	-0.12658
		25.9833	0	0	-0.13497
		26	0	0	-0.14337
		26.0167	0	0	-0.14347
		26.0333	0	0	-0.13803
		26.05	0	0	-0.13456
		26.0667	0	0	-0.1324
		26.0833	0	0	-0.13382
		26.1	0	0	-0.13763
		26.1167	0	0	-0.14161
		26.1333	0	0	-0.14569
		26.15	0	0	-0.14978
		26.1667	0	0	-0.15386
		26.1833	0	0	-0.12466
		26.2	0	0	-0.0732
		26.2167	0	0	-0.04352
		26.2333	0	0	-0.02838
		26.25	0	0	-0.027
		26.2667	0	0	-0.03478
		26.2833	0	0	-0.04113
		26.3	0	0	-0.04654
		26.3167	0	0	-0.05195
		26.3333	0	0	-0.05736
		26.35	0	0	-0.06979
		26.3667	0	0	-0.08717
		26.3833	0	0	-0.1002
		26.4	0	0	-0.11056
		26.4167	0	0	-0.12601
		26.4333	0	0	-0.1452
		26.45	0	0	-0.14907
		26.4667	0	1	-0.14271
		26.4833	0	0	-0.13644
		26.5	0	0	-0.13008
		26.5167	0	0	-0.10435
		26.5333	0	0	-0.06507
		26.55	0	0	-0.03408
		26.5667	0	0	-0.00803
		26.5833	0	0	-0.01389
		26.6	0	0	-0.04137
		26.6167	0	0	-0.05265
		26.6333	0	0	-0.05326
		26.65	0	0	-0.05386
		26.6667	0	0	-0.05447
		26.6833	0	0	-0.0563
		26.7	0	0	-0.05899
		26.7167	0	0	-0.06403
		26.7333	0	0	-0.07075
		26.75	0	0	-0.07163
		26.7667	0	0	-0.06862
		26.7833	0	0	-0.06779
		26.8	0	0	-0.0684
		26.8167	0	0	-0.06901
		26.8333	0	0	-0.06962
		26.85	0	0	-0.06733
		26.8667	0	0	-0.06304
		26.8833	0	0	-0.06668
		26.9	0	0	-0.07578
		26.9167	0	0	-0.07916
		26.9333	0	0	-0.07875
		26.95	0	0	-0.07956
		26.9667	0	0	-0.08123
		26.9833	0	0	-0.08287
		27	0	0	-0.08453
		27.0167	0	0	-0.08628
		27.0333	0	0	-0.08811
		27.05	0	0	-0.08562
		27.0667	0	0	-0.08018
		27.0833	0	0	-0.06382
		27.1	0	1	-0.0398
		27.1167	0	0	-0.03125
		27.1333	0	0	-0.03297
		27.15	0	0	-0.03466
		27.1667	0	0	-0.03638
		27.1833	0	0	-0.03566
		27.2	0	0	-0.03328
		27.2167	0	0	-0.02863
		27.2333	0	0	-0.02048
		27.25	0	0	-0.01723
		27.2667	0	0	-0.01723
		27.2833	0	0	-0.02129
		27.3	0	0	-0.0282
		27.3167	0	0	-0.03501
		27.3333	0	0	-0.04191
		27.35	0	0	-0.04254
		27.3667	0	0	-0.03896
		27.3833	0	0	-0.03671
		27.4	0	0	-0.03532
		27.4167	0	0	-0.04479
		27.4333	0	0	-0.00096
		27.45	0	0	0.042867
		27.4667	0	0	0.086696
		27.4833	0	1	0.130525
		27.5	0	0	0.174354
		27.5167	1	0	0.218183
		27.5333	0	0	0.262011
		27.55	0	0	0.30584
		27.5667	0	0	0.349669
		27.5833	0	0	0.393498
		27.6	0	0	0.437327
		27.6167	0	0	0.46491
		27.6333	0	0	0.473123
		27.65	0	0	0.48124
		27.6667	0	0	0.489459
		27.6833	0	0	0.509028
		27.7	0	0	0.536608
		27.7167	0	1	0.561652
		27.7333	0	0	0.585384
		27.75	0	0	0.580492
		27.7667	0	0	0.556202
		27.7833	0	0	0.548885
		27.8	0	0	0.552825
		27.8167	0	0	0.557054
		27.8333	0	0	0.561843
		27.85	0	0	0.600496
		27.8667	0	0	0.624813
		27.8833	0	0	0.624088
		27.9	0	0	0.623355
		27.9167	0	0	0.622719
		27.9333	0	1	0.622206
		27.95	0	0	0.619404
		27.9667	0	0	0.613117
		27.9833	0	0	0.606914
		28	0	0	0.600627
		28.0167	0	0	0.597616
		28.0333	0	0	0.599376
		28.05	0	0	0.596495
		28.0667	0	0	0.586578
		28.0833	0	0	0.58243
		28.1	0	0	0.586701
		28.1167	0	0	0.589301
		28.1333	0	0	0.589515
		28.15	0	0	0.589727
		28.1667	0	0	0.589942
		28.1833	0	0	0.59093
		28.2	0	0	0.593095
		28.2167	0	0	0.596394
		28.2333	0	0	0.601485
		28.25	0	0	0.604754
		28.2667	0	0	0.60542
		28.2833	0	0	0.602965
		28.3	0	0	0.595806
		28.3167	0	0	0.588732
		28.3333	0	0	0.581575
		28.35	0	0	0.568941
		28.3667	0	0	0.547845
		28.3833	0	0	0.525784
		28.4	0	0	0.501715
		28.4167	0	0	0.483221
		28.4333	0	0	0.47241
		28.45	0	0	0.4657
		28.4667	0	0	0.46488
		28.4833	0	0	0.464072
		28.5	0	1	0.463254
		28.5167	0	0	0.458515
		28.5333	0	0	0.447819
		28.55	0	0	0.438828
		28.5667	0	0	0.432124
		28.5833	0	0	0.423456
		28.6	0	0	0.411601
		28.6167	0	0	0.401678
		28.6333	0	0	0.394304
		28.65	0	0	0.387016
		28.6667	0	0	0.379645
		28.6833	0	0	0.373046
		28.7	0	0	0.36741
		28.7167	0	0	0.361471
		28.7333	0	1	0.354896
		28.75	0	0	0.349802
		28.7667	0	0	0.346741
		28.7833	0	0	0.343499
		28.8	0	0	0.339891
		28.8167	0	0	0.336329
		28.8333	0	0	0.332722
		28.85	0	0	0.327458
		28.8667	0	0	0.319563
		28.8833	0	0	0.315775
		28.9	0	1	0.317961
		28.9167	0	0	0.318178
		28.9333	0	0	0.315506
		28.95	0	0	0.315029
		28.9667	0	0	0.31779
		28.9833	0	0	0.320522
		29	0	0	0.323283
		29.0167	0	0	0.323032
		29.0333	0	0	0.3183
		29.05	0	0	0.310274
		29.0667	0	0	0.297096
		29.0833	0	0	0.298828
		29.1	0	0	0.322912
		29.1167	0	0	0.335394
		29.1333	0	0	0.331239
		29.15	0	0	0.327131
		29.1667	0	0	0.322971
		29.1833	0	0	0.317839
		29.2	0	1	0.311111
		29.2167	0	0	0.311991
		29.2333	0	0	0.324255
		29.25	0	0	0.323506
		29.2667	0	0	0.303486
		29.2833	0	0	0.289068
		29.3	0	0	0.282535
		29.3167	0	0	0.276082
		29.3333	0	0	0.269548
		29.35	0	0	0.261539
		29.3667	0	0	0.251082
		29.3833	0	0	0.230369
		29.4	0	0	0.193785
		29.4167	0	0	0.158893
		29.4333	0	0	0.125351
		29.45	0	0	0.102196
		29.4667	0	0	0.093713
		29.4833	0	0	0.085336
		29.5	0	0	0.076871
		29.5167	0	0	0.065291
		29.5333	0	0	0.048739
		29.55	0	0	0.028043
		29.5667	0	0	0.000564
		29.5833	0	1	-0.01927
		29.6	0	0	-0.02833
		29.6167	0	0	-0.03405
		29.6333	0	0	-0.03497
		29.65	0	0	-0.03588
		29.6667	0	0	-0.03681
		29.6833	0	0	-0.04197
		29.7	0	0	-0.0536
		29.7167	0	0	-0.0673
		29.7333	0	0	-0.08449
		29.75	0	0	-0.10573
		29.7667	0	0	-0.12008
		29.7833	0	0	-0.11396
		29.8	0	1	-0.10776
		29.8167	0	0	-0.10041
		29.8333	0	0	-0.09114
		29.85	0	0	-0.08122
		29.8667	0	0	-0.07006
		29.8833	0	0	-0.05533
		29.9	0	0	-0.0347
		29.9167	0	0	-0.0115
		29.9333	0	0	0.016215
		29.95	0	0	0.032569
		29.9667	0	0	0.032602
		29.9833	0	1	0.032617
		30	0	0	0.032632
		30.0167	0	0	0.028089
		30.0333	0	0	0.016657
		30.05	0	0	0.006494
		30.0667	0	0	-0.00215
		30.0833	0	0	-0.01294
		30.1	0	0	-0.02729
		30.1167	0	0	-0.0381
		30.1333	0	0	-0.04402
		30.15	0	0	-0.04987
		30.1667	0	0	-0.05579
		30.1833	0	0	-0.06179
		30.2	0	0	-0.06811
		30.2167	0	0	-0.07652
		30.2333	0	0	-0.08826
		30.25	0	0	-0.09069
		30.2667	0	0	-0.07935
		30.2833	0	0	-0.07169
		30.3	0	0	-0.06926
		30.3167	0	0	-0.06685
		30.3333	0	0	-0.06441
		30.35	0	0	-0.06436
		30.3667	0	0	-0.06786
		30.3833	0	0	-0.06863
		30.4	0	0	-0.06538
		30.4167	0	0	-0.0644
		30.4333	0	0	-0.06675
		30.45	0	0	-0.06877
		30.4667	0	0	-0.07035
		30.4833	0	0	-0.07191
		30.5	0	0	-0.07349
		30.5167	0	0	-0.07398
		30.5333	0	1	-0.07286
		30.55	0	0	-0.07321
		30.5667	0	0	-0.07573
		30.5833	0	0	-0.07467
		30.6	0	0	-0.06824
		30.6167	0	0	-0.06516
		30.6333	0	0	-0.06694
		30.65	0	0	-0.06869
		30.6667	0	0	-0.07047
		30.6833	0	0	-0.0711
		30.7	0	0	-0.07003
		30.7167	0	0	-0.07035
		30.7333	0	0	-0.07272
		30.75	0	0	-0.07436
		30.7667	0	0	-0.07498
		30.7833	0	0	-0.07617
		30.8	0	0	-0.07824
		30.8167	0	0	-0.0803
		30.8333	0	0	-0.08237
		30.85	0	0	-0.08326
		30.8667	0	0	-0.08239
		30.8833	0	0	-0.08393
		30.9	0	0	-0.08909
		30.9167	0	0	-0.09069
		30.9333	0	0	-0.08708
		30.95	0	0	-0.08447
		30.9667	0	0	-0.08324
		30.9833	0	0	-0.08203
		31	0	0	-0.0808
		31.0167	0	0	-0.08077
		31.0333	0	0	-0.0825
		31.05	0	0	-0.08206
		31.0667	0	0	-0.07799
		31.0833	0	0	-0.07339
		31.1	0	0	-0.06873
		31.1167	0	0	-0.06747
		31.1333	0	0	-0.07121
		31.15	0	0	-0.07492
		31.1667	0	0	-0.07867
		31.1833	0	0	-0.08248
		31.2	0	0	-0.0865
		31.2167	0	0	-0.09486
		31.2333	0	0	-0.10997
		31.25	0	0	-0.11283
		31.2667	0	0	-0.09758
		31.2833	0	0	-0.09074
		31.3	0	0	-0.09615
		31.3167	0	0	-0.1015
		31.3333	0	0	-0.10692
		31.35	0	0	-0.11344
		31.3667	0	0	-0.1218
		31.3833	0	0	-0.12406
		31.4	0	0	-0.11735
		31.4167	0	0	-0.11433
		31.4333	0	1	-0.11665
		31.45	0	0	-0.11751
		31.4667	0	0	-0.11623
		31.4833	0	0	-0.11497
		31.5	0	0	-0.11369
		31.5167	0	0	-0.11403
		31.5333	0	0	-0.1168
		31.55	0	0	-0.11989
		31.5667	0	0	-0.12356
		31.5833	0	0	-0.12382
		31.6	0	0	-0.11898
		31.6167	0	0	-0.11504
		31.6333	0	1	-0.11229
		31.65	0	0	-0.10849
		31.6667	0	0	-0.10769
		31.6833	0	0	-0.11389
		31.7	0	0	-0.12016
		31.7167	0	0	-0.12498
		31.7333	0	0	-0.12777
		31.75	0	0	-0.13144
		31.7667	0	0	-0.13654
		31.7833	0	0	-0.13953
		31.8	0	0	-0.13949
		31.8167	0	0	-0.13945
		31.8333	0	0	-0.13941
		31.85	0	0	-0.14094
		31.8667	0	0	-0.14484
		31.8833	0	0	-0.1451
		31.9	0	1	-0.13996
		31.9167	0	0	-0.13836
		31.9333	0	0	-0.14197
		31.95	0	0	-0.14448
		31.9667	0	0	-0.14545
		31.9833	0	0	-0.14641
		32	0	0	-0.14738
		32.0167	0	0	-0.14854
		32.0333	0	0	-0.15002
		32.05	0	0	-0.14939
		32.0667	0	0	-0.14559
		32.0833	0	0	-0.14417
		32.1	0	0	-0.14625
		32.1167	0	0	-0.14636
		32.1333	0	0	-0.14356
		32.15	0	0	-0.14078
		32.1667	0	0	-0.13798
		32.1833	0	0	-0.13606
		32.2	0	0	-0.13539
		32.2167	0	0	-0.13925
		32.2333	0	0	-0.14995
		32.25	0	0	-0.15756
		32.2667	0	0	-0.16079
		32.2833	0	0	-0.16399
		32.3	0	0	-0.16721
		32.3167	0	0	-0.17221
		32.3333	0	1	-0.17996
		32.35	0	0	-0.18616
		32.3667	0	0	-0.19025
		32.3833	0	0	-0.18405
		32.4	0	0	-0.16248
		32.4167	0	0	-0.14658
		32.4333	0	0	-0.13859
		32.45	0	0	-0.12995
		32.4667	0	0	-0.12013
		32.4833	0	0	-0.11042
		32.5	0	0	-0.10058
		32.5167	0	0	-0.0955
		32.5333	0	0	-0.0973
		32.55	0	0	-0.09626
		32.5667	0	0	-0.09096
		32.5833	0	0	-0.08657
		32.6	0	0	-0.08339
		32.6167	0	0	-0.0829
		32.6333	0	0	-0.0864
		32.65	0	0	-0.08985
		32.6667	0	0	-0.09334
		32.6833	0	0	-0.09573
		32.7	0	0	-0.09654
		32.7167	0	0	-0.10058
		32.7333	0	0	-0.10964
		32.75	0	0	-0.11718
		32.7667	0	0	-0.1227
		32.7833	0	0	-0.12815
		32.8	0	0	-0.13367
		32.8167	0	0	-0.14797
		32.8333	0	0	-0.17578
		32.85	0	0	-0.1886
		32.8667	0	0	-0.17961
		32.8833	0	0	-0.18165
		32.9	0	0	-0.2001
		32.9167	0	0	-0.21286
		32.9333	0	1	-0.21763
		32.95	0	0	-0.22236
		32.9667	0	0	-0.22713
		32.9833	0	0	-0.22548
		33	0	0	-0.21424
		33.0167	0	0	-0.22083
		33.0333	0	0	-0.24519
		33.05	0	0	-0.25577
		33.0667	0	0	-0.26203
		33.0833	0	0	-0.26155
		33.1	0	0	-0.26107
		33.1167	0	0	-0.2605
		33.1333	0	0	-0.2633
		33.15	0	1	-0.26611
		33.1667	0	0	-0.26891
		33.1833	0	0	-0.27171
		33.2	0	0	-0.27452
		33.2167	1	0	-0.27732
		33.2333	0	0	-0.28012
		33.25	0	0	-0.28293
		33.2667	0	0	-0.28573
		33.2833	0	0	-0.28853
[truncated: 1,603 more rows]

## Sheet: Figure 1D
Figure 1D
		Saccade Time from Cut
		-0.5
		-0.5
		-0.5
		-0.5
		-0.5
		-0.5
		-0.5
		-0.5
		-0.5
		-0.5
		-0.5
		-0.5
		-0.5
		-0.5
		-0.5
		-0.5
		-0.5
		-0.5
		-0.5
		-0.5
		-0.5
		-0.5
		-0.5
		-0.5
		-0.5
		-0.5
		-0.5
		-0.5
		-0.5
		-0.5
		-0.5
		-0.5
		-0.5
		-0.5
		-0.5
		-0.5
		-0.5
		-0.5
		-0.5
		-0.5
		-0.5
		-0.5
		-0.5
		-0.5
		-0.5
		-0.5
		-0.5
		-0.5
		-0.5
		-0.5
		-0.5
		-0.5
		-0.5
		-0.5
		-0.5
		-0.5
		-0.5
		-0.5
		-0.5
		-0.5
		-0.5
		-0.5
		-0.5
		-0.5
		-0.5
		-0.5
		-0.5
		-0.5
		-0.5
		-0.5
		-0.5
		-0.5
		-0.5
		-0.5
		-0.5
		-0.5
		-0.5
		-0.5
		-0.5
		-0.5
		-0.5
		-0.5
		-0.5
		-0.5
		-0.5
		-0.5
		-0.5
		-0.5
		-0.5
		-0.5
		-0.5
		-0.5
		-0.5
		-0.5
		-0.5
		-0.5
		-0.5
		-0.5
		-0.5
		-0.5
		-0.5
		-0.5
		-0.5
		-0.5
		-0.5
		-0.5
		-0.5
		-0.5
		-0.5
		-0.5
		-0.5
		-0.5
		-0.5
		-0.5
		-0.5
		-0.5
		-0.5
		-0.5
		-0.5
		-0.5
		-0.5
		-0.5
		-0.5
		-0.5
		-0.5
		-0.5
		-0.5
		-0.5
		-0.5
		-0.5
		-0.5
		-0.5
		-0.5
		-0.5
		-0.5
		-0.5
		-0.5
		-0.5
		-0.5
		-0.5
		-0.5
		-0.5
		-0.5
		-0.5
		-0.5
		-0.5
		-0.5
		-0.5
		-0.5
		-0.5
		-0.5
		-0.5
		-0.5
		-0.5
		-0.5
		-0.5
		-0.5
		-0.5
		-0.5
		-0.5
		-0.5
		-0.5
		-0.5
		-0.5
		-0.5
		-0.5
		-0.5
		-0.5
		-0.5
		-0.5
		-0.5
		-0.5
		-0.5
		-0.5
		-0.5
		-0.5
		-0.5
		-0.5
		-0.5
		-0.5
		-0.5
		-0.5
		-0.5
		-0.5
		-0.5
		-0.5
		-0.5
		-0.5
		-0.5
		-0.5
		-0.5
		-0.5
		-0.5
		-0.5
		-0.5
		-0.5
		-0.5
		-0.5
		-0.5
		-0.5
		-0.5
		-0.5
		-0.5
		-0.5
		-0.5
		-0.5
		-0.5
		-0.5
		-0.5
		-0.5
		-0.5
		-0.5
		-0.5
		-0.5
		-0.5
		-0.5
		-0.5
		-0.483333
		-0.483333
		-0.483333
		-0.483333
		-0.483333
		-0.483333
		-0.483333
		-0.483333
		-0.483333
		-0.483333
		-0.483333
		-0.483333
		-0.483333
		-0.483333
		-0.483333
		-0.483333
		-0.483333
		-0.483333
		-0.483333
		-0.483333
		-0.483333
		-0.483333
		-0.483333
		-0.483333
		-0.483333
		-0.483333
		-0.483333
		-0.483333
		-0.483333
		-0.483333
		-0.483333
		-0.483333
		-0.483333
		-0.483333
		-0.483333
		-0.483333
		-0.483333
		-0.483333
		-0.483333
		-0.483333
		-0.483333
		-0.483333
		-0.483333
		-0.483333
		-0.483333
		-0.483333
		-0.483333
		-0.483333
		-0.483333
		-0.483333
		-0.483333
		-0.483333
		-0.483333
		-0.483333
		-0.483333
		-0.483333
		-0.483333
		-0.483333
		-0.483333
		-0.483333
		-0.483333
		-0.483333
		-0.483333
		-0.483333
		-0.483333
		-0.483333
		-0.483333
		-0.483333
		-0.483333
		-0.483333
		-0.483333
		-0.483333
		-0.483333
		-0.483333
		-0.483333
		-0.483333
		-0.483333
		-0.483333
		-0.483333
		-0.483333
		-0.483333
		-0.483333
		-0.483333
		-0.483333
		-0.483333
		-0.483333
		-0.483333
		-0.483333
		-0.483333
		-0.483333
		-0.483333
		-0.483333
		-0.483333
		-0.483333
		-0.483333
		-0.483333
		-0.483333
		-0.483333
		-0.483333
		-0.483333
		-0.483333
		-0.483333
		-0.483333
		-0.483333
		-0.483333
		-0.483333
		-0.483333
		-0.483333
		-0.483333
		-0.483333
		-0.483333
		-0.483333
		-0.483333
		-0.483333
		-0.483333
		-0.483333
		-0.483333
		-0.483333
		-0.483333
		-0.483333
		-0.483333
		-0.483333
		-0.483333
		-0.483333
		-0.483333
		-0.483333
		-0.483333
		-0.483333
		-0.483333
		-0.483333
		-0.483333
		-0.483333
		-0.483333
		-0.483333
		-0.483333
		-0.483333
		-0.483333
		-0.483333
		-0.483333
		-0.483333
		-0.483333
		-0.483333
		-0.483333
		-0.483333
		-0.483333
		-0.483333
		-0.483333
		-0.483333
		-0.483333
		-0.483333
		-0.483333
		-0.483333
		-0.483333
		-0.483333
		-0.483333
		-0.483333
		-0.483333
		-0.483333
		-0.483333
		-0.483333
		-0.483333
		-0.483333
		-0.483333
		-0.483333
		-0.483333
		-0.483333
		-0.483333
		-0.483333
		-0.483333
		-0.483333
		-0.483333
		-0.483333
		-0.483333
		-0.483333
		-0.483333
		-0.483333
		-0.483333
		-0.483333
		-0.483333
		-0.483333
		-0.483333
		-0.483333
		-0.483333
		-0.483333
		-0.483333
		-0.483333
		-0.483333
		-0.483333
		-0.483333
		-0.483333
		-0.483333
		-0.483333
		-0.483333
		-0.483333
		-0.483333
		-0.483333
		-0.483333
		-0.483333
		-0.483333
		-0.483333
		-0.483333
		-0.483333
		-0.483333
		-0.483333
		-0.483333
		-0.483333
		-0.483333
		-0.483333
		-0.483333
		-0.483333
		-0.483333
		-0.483333
		-0.483333
		-0.483333
		-0.483333
		-0.483333
		-0.483333
		-0.483333
		-0.483333
		-0.483333
		-0.483333
		-0.483333
		-0.483333
		-0.483333
		-0.483333
		-0.483333
		-0.483333
		-0.483333
		-0.483333
		-0.483333
		-0.483333
		-0.483333
		-0.483333
		-0.483333
		-0.483333
		-0.483333
		-0.483333
		-0.483333
		-0.483333
		-0.483333
		-0.483333
		-0.483333
		-0.483333
		-0.483333
		-0.483333
		-0.483333
		-0.466667
		-0.466667
		-0.466667
		-0.466667
		-0.466667
		-0.466667
		-0.466667
		-0.466667
		-0.466667
		-0.466667
		-0.466667
		-0.466667
		-0.466667
		-0.466667
		-0.466667
		-0.466667
		-0.466667
		-0.466667
		-0.466667
		-0.466667
		-0.466667
		-0.466667
		-0.466667
		-0.466667
		-0.466667
		-0.466667
		-0.466667
		-0.466667
		-0.466667
		-0.466667
		-0.466667
		-0.466667
		-0.466667
		-0.466667
		-0.466667
		-0.466667
		-0.466667
		-0.466667
		-0.466667
		-0.466667
		-0.466667
		-0.466667
		-0.466667
		-0.466667
		-0.466667
		-0.466667
		-0.466667
		-0.466667
		-0.466667
		-0.466667
		-0.466667
		-0.466667
		-0.466667
		-0.466667
		-0.466667
		-0.466667
		-0.466667
		-0.466667
		-0.466667
		-0.466667
		-0.466667
		-0.466667
		-0.466667
		-0.466667
		-0.466667
		-0.466667
		-0.466667
		-0.466667
		-0.466667
		-0.466667
		-0.466667
		-0.466667
		-0.466667
		-0.466667
		-0.466667
		-0.466667
		-0.466667
		-0.466667
		-0.466667
		-0.466667
		-0.466667
		-0.466667
		-0.466667
		-0.466667
		-0.466667
		-0.466667
		-0.466667
		-0.466667
		-0.466667
		-0.466667
		-0.466667
		-0.466667
		-0.466667
		-0.466667
		-0.466667
		-0.466667
		-0.466667
		-0.466667
		-0.466667
		-0.466667
		-0.466667
		-0.466667
		-0.466667
		-0.466667
		-0.466667
		-0.466667
		-0.466667
		-0.466667
		-0.466667
		-0.466667
		-0.466667
		-0.466667
		-0.466667
		-0.466667
		-0.466667
		-0.466667
		-0.466667
		-0.466667
		-0.466667
		-0.466667
		-0.466667
		-0.466667
		-0.466667
		-0.466667
		-0.466667
		-0.466667
		-0.466667
		-0.466667
		-0.466667
		-0.466667
		-0.466667
		-0.466667
		-0.466667
		-0.466667
		-0.466667
		-0.466667
		-0.466667
		-0.466667
		-0.466667
		-0.466667
		-0.466667
		-0.466667
		-0.466667
		-0.466667
		-0.466667
		-0.466667
		-0.466667
		-0.466667
		-0.466667
		-0.466667
		-0.466667
		-0.466667
		-0.466667
		-0.466667
		-0.466667
		-0.466667
		-0.466667
		-0.466667
		-0.466667
		-0.466667
		-0.466667
		-0.466667
		-0.466667
		-0.466667
		-0.466667
		-0.466667
		-0.466667
		-0.466667
		-0.466667
		-0.466667
		-0.466667
		-0.466667
		-0.466667
		-0.466667
		-0.466667
		-0.466667
		-0.466667
		-0.466667
		-0.466667
		-0.466667
		-0.466667
		-0.466667
		-0.466667
		-0.466667
		-0.466667
		-0.466667
		-0.466667
		-0.466667
		-0.466667
		-0.466667
		-0.466667
		-0.466667
		-0.466667
		-0.466667
		-0.466667
		-0.466667
		-0.466667
		-0.466667
		-0.466667
		-0.466667
		-0.466667
		-0.466667
		-0.466667
		-0.466667
		-0.466667
		-0.466667
		-0.466667
		-0.466667
		-0.466667
		-0.466667
		-0.466667
		-0.466667
		-0.466667
		-0.45
		-0.45
		-0.45
		-0.45
		-0.45
		-0.45
		-0.45
		-0.45
		-0.45
		-0.45
		-0.45
		-0.45
		-0.45
		-0.45
		-0.45
		-0.45
		-0.45
		-0.45
		-0.45
		-0.45
		-0.45
		-0.45
		-0.45
		-0.45
		-0.45
		-0.45
		-0.45
		-0.45
		-0.45
		-0.45
		-0.45
		-0.45
		-0.45
		-0.45
		-0.45
		-0.45
		-0.45
		-0.45
		-0.45
		-0.45
		-0.45
		-0.45
		-0.45
		-0.45
		-0.45
		-0.45
		-0.45
		-0.45
		-0.45
		-0.45
		-0.45
		-0.45
		-0.45
		-0.45
		-0.45
		-0.45
		-0.45
		-0.45
		-0.45
		-0.45
		-0.45
		-0.45
		-0.45
		-0.45
		-0.45
		-0.45
		-0.45
		-0.45
		-0.45
		-0.45
		-0.45
		-0.45
		-0.45
		-0.45
		-0.45
		-0.45
		-0.45
		-0.45
		-0.45
		-0.45
		-0.45
		-0.45
		-0.45
		-0.45
		-0.45
		-0.45
		-0.45
		-0.45
		-0.45
		-0.45
		-0.45
		-0.45
		-0.45
		-0.45
		-0.45
		-0.45
		-0.45
		-0.45
		-0.45
		-0.45
		-0.45
		-0.45
		-0.45
		-0.45
		-0.45
		-0.45
		-0.45
		-0.45
		-0.45
		-0.45
		-0.45
		-0.45
		-0.45
		-0.45
		-0.45
		-0.45
		-0.45
		-0.45
		-0.45
		-0.45
		-0.45
		-0.45
		-0.45
		-0.45
		-0.45
		-0.45
		-0.45
		-0.45
		-0.45
		-0.45
		-0.45
		-0.45
		-0.45
		-0.45
		-0.45
		-0.45
		-0.45
		-0.45
		-0.45
		-0.45
		-0.45
		-0.45
		-0.45
		-0.45
		-0.45
		-0.45
		-0.45
		-0.45
		-0.45
		-0.45
		-0.45
		-0.45
		-0.45
		-0.45
		-0.45
		-0.45
		-0.45
		-0.45
		-0.45
		-0.45
		-0.45
		-0.45
		-0.45
		-0.45
		-0.45
		-0.45
		-0.45
		-0.45
		-0.45
		-0.45
		-0.45
		-0.45
		-0.45
		-0.45
		-0.45
		-0.45
		-0.45
		-0.45
		-0.45
		-0.45
		-0.45
		-0.45
		-0.45
		-0.45
		-0.45
		-0.45
		-0.45
		-0.45
		-0.45
		-0.45
		-0.45
		-0.45
		-0.45
		-0.45
		-0.45
		-0.45
		-0.45
		-0.45
		-0.45
		-0.45
		-0.45
		-0.45
		-0.45
		-0.45
		-0.45
		-0.45
		-0.45
		-0.45
		-0.45
		-0.45
		-0.45
		-0.45
		-0.45
		-0.45
		-0.45
		-0.45
		-0.45
		-0.45
		-0.45
		-0.45
		-0.45
		-0.45
		-0.45
		-0.45
		-0.45
		-0.45
		-0.45
		-0.45
		-0.45
		-0.45
		-0.45
		-0.45
		-0.45
		-0.45
		-0.45
		-0.45
		-0.45
		-0.45
		-0.45
		-0.45
		-0.45
		-0.45
		-0.45
		-0.45
		-0.45
		-0.45
		-0.45
		-0.45
		-0.45
		-0.45
		-0.45
		-0.45
		-0.45
		-0.45
		-0.45
		-0.45
		-0.45
		-0.45
		-0.45
		-0.45
		-0.45
		-0.433333
		-0.433333
		-0.433333
		-0.433333
		-0.433333
		-0.433333
		-0.433333
		-0.433333
		-0.433333
		-0.433333
		-0.433333
		-0.433333
		-0.433333
		-0.433333
		-0.433333
		-0.433333
		-0.433333
		-0.433333
		-0.433333
		-0.433333
		-0.433333
		-0.433333
		-0.433333
		-0.433333
		-0.433333
		-0.433333
		-0.433333
		-0.433333
		-0.433333
		-0.433333
		-0.433333
		-0.433333
		-0.433333
		-0.433333
		-0.433333
		-0.433333
		-0.433333
		-0.433333
		-0.433333
		-0.433333
		-0.433333
		-0.433333
		-0.433333
		-0.433333
		-0.433333
		-0.433333
		-0.433333
		-0.433333
		-0.433333
		-0.433333
		-0.433333
		-0.433333
		-0.433333
		-0.433333
		-0.433333
		-0.433333
		-0.433333
		-0.433333
		-0.433333
		-0.433333
		-0.433333
		-0.433333
		-0.433333
		-0.433333
		-0.433333
		-0.433333
		-0.433333
		-0.433333
		-0.433333
		-0.433333
		-0.433333
		-0.433333
		-0.433333
		-0.433333
		-0.433333
		-0.433333
		-0.433333
		-0.433333
		-0.433333
		-0.433333
		-0.433333
		-0.433333
		-0.433333
		-0.433333
		-0.433333
		-0.433333
		-0.433333
		-0.433333
		-0.433333
		-0.433333
		-0.433333
		-0.433333
		-0.433333
		-0.433333
		-0.433333
		-0.433333
		-0.433333
		-0.433333
		-0.433333
		-0.433333
		-0.433333
		-0.433333
		-0.433333
		-0.433333
		-0.433333
		-0.433333
		-0.433333
		-0.433333
		-0.433333
		-0.433333
		-0.433333
		-0.433333
		-0.433333
		-0.433333
		-0.433333
		-0.433333
		-0.433333
		-0.433333
		-0.433333
		-0.433333
		-0.433333
		-0.433333
		-0.433333
		-0.433333
		-0.433333
		-0.433333
		-0.433333
		-0.433333
		-0.433333
		-0.433333
		-0.433333
		-0.433333
		-0.433333
		-0.433333
		-0.433333
		-0.433333
		-0.433333
		-0.433333
		-0.433333
		-0.433333
		-0.433333
		-0.433333
		-0.433333
		-0.433333
		-0.433333
		-0.433333
		-0.433333
		-0.433333
		-0.433333
		-0.433333
		-0.433333
		-0.433333
		-0.433333
		-0.433333
		-0.433333
		-0.433333
		-0.433333
		-0.433333
		-0.433333
		-0.433333
		-0.433333
		-0.433333
		-0.433333
		-0.433333
		-0.433333
		-0.433333
		-0.433333
		-0.433333
		-0.433333
		-0.433333
		-0.433333
		-0.433333
		-0.433333
		-0.433333
		-0.433333
		-0.433333
		-0.433333
		-0.433333
		-0.433333
		-0.433333
		-0.433333
		-0.433333
		-0.433333
		-0.433333
		-0.433333
		-0.433333
		-0.433333
		-0.433333
		-0.433333
		-0.433333
		-0.433333
		-0.433333
		-0.433333
		-0.433333
		-0.433333
		-0.433333
		-0.433333
		-0.433333
		-0.433333
		-0.433333
		-0.433333
		-0.433333
		-0.433333
		-0.433333
		-0.433333
		-0.433333
		-0.433333
		-0.433333
		-0.433333
		-0.433333
		-0.433333
		-0.433333
		-0.433333
		-0.433333
		-0.433333
		-0.433333
		-0.433333
		-0.433333
		-0.433333
		-0.433333
		-0.433333
		-0.416667
		-0.416667
		-0.416667
		-0.416667
		-0.416667
		-0.416667
		-0.416667
		-0.416667
		-0.416667
		-0.416667
		-0.416667
		-0.416667
		-0.416667
		-0.416667
		-0.416667
		-0.416667
		-0.416667
		-0.416667
		-0.416667
		-0.416667
		-0.416667
		-0.416667
		-0.416667
		-0.416667
		-0.416667
		-0.416667
		-0.416667
		-0.416667
		-0.416667
		-0.416667
		-0.416667
		-0.416667
		-0.416667
		-0.416667
		-0.416667
		-0.416667
		-0.416667
		-0.416667
		-0.416667
		-0.416667
		-0.416667
		-0.416667
		-0.416667
		-0.416667
		-0.416667
		-0.416667
		-0.416667
		-0.416667
		-0.416667
		-0.416667
		-0.416667
		-0.416667
		-0.416667
		-0.416667
		-0.416667
		-0.416667
		-0.416667
		-0.416667
		-0.416667
		-0.416667
		-0.416667
		-0.416667
		-0.416667
		-0.416667
		-0.416667
		-0.416667
		-0.416667
		-0.416667
		-0.416667
		-0.416667
		-0.416667
		-0.416667
		-0.416667
		-0.416667
		-0.416667
		-0.416667
		-0.416667
		-0.416667
		-0.416667
		-0.416667
		-0.416667
		-0.416667
		-0.416667
		-0.416667
		-0.416667
		-0.416667
		-0.416667
		-0.416667
		-0.416667
		-0.416667
		-0.416667
		-0.416667
		-0.416667
		-0.416667
		-0.416667
		-0.416667
		-0.416667
		-0.416667
		-0.416667
		-0.416667
		-0.416667
		-0.416667
		-0.416667
		-0.416667
		-0.416667
		-0.416667
		-0.416667
		-0.416667
		-0.416667
		-0.416667
		-0.416667
		-0.416667
		-0.416667
		-0.416667
		-0.416667
		-0.416667
		-0.416667
		-0.416667
		-0.416667
		-0.416667
		-0.416667
		-0.416667
		-0.416667
		-0.416667
		-0.416667
		-0.416667
		-0.416667
		-0.416667
		-0.416667
		-0.416667
		-0.416667
		-0.416667
		-0.416667
		-0.416667
		-0.416667
		-0.416667
		-0.416667
		-0.416667
		-0.416667
		-0.416667
		-0.416667
		-0.416667
		-0.416667
		-0.416667
		-0.416667
		-0.416667
		-0.416667
		-0.416667
		-0.416667
		-0.416667
		-0.416667
		-0.416667
		-0.416667
		-0.416667
		-0.416667
		-0.416667
		-0.416667
		-0.416667
		-0.416667
		-0.416667
		-0.416667
		-0.416667
		-0.416667
		-0.416667
		-0.416667
		-0.416667
		-0.416667
		-0.416667
		-0.416667
		-0.416667
		-0.416667
		-0.416667
		-0.416667
		-0.416667
		-0.416667
		-0.416667
		-0.416667
		-0.416667
		-0.416667
		-0.416667
		-0.416667
		-0.416667
		-0.416667
		-0.416667
		-0.416667
		-0.416667
		-0.416667
		-0.416667
		-0.416667
		-0.416667
		-0.416667
		-0.416667
		-0.416667
		-0.416667
		-0.416667
		-0.416667
		-0.416667
		-0.416667
		-0.416667
		-0.416667
		-0.416667
		-0.416667
		-0.416667
		-0.416667
		-0.416667
		-0.416667
		-0.416667
		-0.416667
		-0.416667
		-0.416667
		-0.416667
		-0.416667
		-0.416667
		-0.416667
		-0.416667
		-0.416667
		-0.416667
		-0.416667
		-0.416667
		-0.4
		-0.4
		-0.4
		-0.4
		-0.4
		-0.4
		-0.4
		-0.4
		-0.4
		-0.4
		-0.4
		-0.4
		-0.4
		-0.4
		-0.4
		-0.4
		-0.4
		-0.4
		-0.4
		-0.4
		-0.4
		-0.4
		-0.4
		-0.4
		-0.4
		-0.4
		-0.4
		-0.4
		-0.4
		-0.4
		-0.4
		-0.4
		-0.4
		-0.4
		-0.4
		-0.4
		-0.4
		-0.4
		-0.4
		-0.4
		-0.4
		-0.4
		-0.4
		-0.4
		-0.4
		-0.4
		-0.4
		-0.4
		-0.4
		-0.4
		-0.4
		-0.4
		-0.4
		-0.4
		-0.4
		-0.4
		-0.4
		-0.4
		-0.4
		-0.4
		-0.4
		-0.4
		-0.4
		-0.4
		-0.4
		-0.4
		-0.4
		-0.4
		-0.4
		-0.4
		-0.4
		-0.4
		-0.4
		-0.4
		-0.4
		-0.4
		-0.4
		-0.4
		-0.4
		-0.4
		-0.4
		-0.4
		-0.4
		-0.4
		-0.4
		-0.4
		-0.4
		-0.4
		-0.4
		-0.4
		-0.4
		-0.4
		-0.4
		-0.4
		-0.4
		-0.4
		-0.4
		-0.4
		-0.4
		-0.4
		-0.4
		-0.4
		-0.4
		-0.4
		-0.4
		-0.4
		-0.4
		-0.4
		-0.4
		-0.4
		-0.4
		-0.4
		-0.4
		-0.4
		-0.4
		-0.4
		-0.4
		-0.4
		-0.4
		-0.4
		-0.4
		-0.4
		-0.4
		-0.4
		-0.4
		-0.4
		-0.4
		-0.4
		-0.4
		-0.4
		-0.4
		-0.4
		-0.4
		-0.4
		-0.4
		-0.4
		-0.4
		-0.4
		-0.4
		-0.4
		-0.4
		-0.4
		-0.4
		-0.4
		-0.4
		-0.4
		-0.4
		-0.4
		-0.4
		-0.4
		-0.4
		-0.4
		-0.4
		-0.4
		-0.4
		-0.4
		-0.4
		-0.4
		-0.4
		-0.4
		-0.4
		-0.4
		-0.4
		-0.4
		-0.4
		-0.4
		-0.4
		-0.4
		-0.4
		-0.4
		-0.4
		-0.4
		-0.4
		-0.4
		-0.4
		-0.4
		-0.4
		-0.4
		-0.4
		-0.4
		-0.4
		-0.4
		-0.4
		-0.4
		-0.4
		-0.4
		-0.4
		-0.4
		-0.4
		-0.4
		-0.4
		-0.4
		-0.4
		-0.4
		-0.4
		-0.4
		-0.4
		-0.4
		-0.4
		-0.4
		-0.4
		-0.4
		-0.4
		-0.4
		-0.4
		-0.4
		-0.4
		-0.383333
		-0.383333
		-0.383333
		-0.383333
		-0.383333
		-0.383333
		-0.383333
		-0.383333
		-0.383333
		-0.383333
		-0.383333
		-0.383333
		-0.383333
		-0.383333
		-0.383333
		-0.383333
		-0.383333
		-0.383333
		-0.383333
		-0.383333
		-0.383333
		-0.383333
		-0.383333
		-0.383333
		-0.383333
		-0.383333
		-0.383333
		-0.383333
		-0.383333
		-0.383333
		-0.383333
		-0.383333
		-0.383333
		-0.383333
		-0.383333
		-0.383333
		-0.383333
		-0.383333
		-0.383333
		-0.383333
		-0.383333
		-0.383333
		-0.383333
		-0.383333
		-0.383333
		-0.383333
		-0.383333
		-0.383333
		-0.383333
		-0.383333
		-0.383333
		-0.383333
		-0.383333
		-0.383333
		-0.383333
		-0.383333
		-0.383333
		-0.383333
		-0.383333
		-0.383333
		-0.383333
		-0.383333
		-0.383333
		-0.383333
		-0.383333
		-0.383333
		-0.383333
		-0.383333
		-0.383333
		-0.383333
		-0.383333
		-0.383333
		-0.383333
		-0.383333
		-0.383333
		-0.383333
		-0.383333
		-0.383333
		-0.383333
		-0.383333
		-0.383333
		-0.383333
		-0.383333
		-0.383333
		-0.383333
		-0.383333
		-0.383333
		-0.383333
		-0.383333
		-0.383333
		-0.383333
		-0.383333
		-0.383333
		-0.383333
		-0.383333
		-0.383333
		-0.383333
		-0.383333
		-0.383333
		-0.383333
		-0.383333
		-0.383333
		-0.383333
		-0.383333
		-0.383333
		-0.383333
		-0.383333
		-0.383333
		-0.383333
		-0.383333
		-0.383333
		-0.383333
		-0.383333
		-0.383333
		-0.383333
		-0.383333
		-0.383333
		-0.383333
		-0.383333
		-0.383333
		-0.383333
		-0.383333
		-0.383333
		-0.383333
		-0.383333
		-0.383333
		-0.383333
		-0.383333
		-0.383333
		-0.383333
		-0.383333
		-0.383333
		-0.383333
		-0.383333
		-0.383333
		-0.383333
		-0.383333
		-0.383333
		-0.383333
		-0.383333
		-0.383333
		-0.383333
		-0.383333
		-0.383333
		-0.383333
		-0.383333
		-0.383333
		-0.383333
		-0.383333
		-0.383333
		-0.383333
		-0.383333
		-0.383333
		-0.383333
		-0.383333
		-0.383333
		-0.383333
		-0.383333
		-0.383333
		-0.383333
		-0.383333
		-0.383333
		-0.383333
		-0.383333
		-0.383333
		-0.383333
		-0.383333
		-0.383333
		-0.383333
		-0.383333
		-0.383333
		-0.383333
		-0.383333
		-0.383333
		-0.383333
		-0.383333
		-0.383333
		-0.383333
		-0.383333
		-0.383333
		-0.383333
		-0.383333
		-0.383333
		-0.383333
		-0.383333
		-0.383333
		-0.383333
		-0.383333
		-0.383333
		-0.383333
		-0.383333
		-0.383333
		-0.383333
		-0.383333
		-0.383333
		-0.383333
		-0.383333
		-0.383333
		-0.383333
		-0.383333
		-0.366667
		-0.366667
		-0.366667
		-0.366667
		-0.366667
		-0.366667
		-0.366667
		-0.366667
		-0.366667
		-0.366667
		-0.366667
		-0.366667
		-0.366667
		-0.366667
		-0.366667
		-0.366667
		-0.366667
		-0.366667
		-0.366667
		-0.366667
		-0.366667
		-0.366667
		-0.366667
		-0.366667
		-0.366667
		-0.366667
		-0.366667
		-0.366667
		-0.366667
		-0.366667
		-0.366667
		-0.366667
		-0.366667
		-0.366667
		-0.366667
		-0.366667
		-0.366667
		-0.366667
		-0.366667
		-0.366667
		-0.366667
		-0.366667
		-0.366667
		-0.366667
		-0.366667
		-0.366667
		-0.366667
		-0.366667
		-0.366667
		-0.366667
		-0.366667
		-0.366667
		-0.366667
		-0.366667
		-0.366667
		-0.366667
		-0.366667
		-0.366667
		-0.366667
		-0.366667
		-0.366667
		-0.366667
		-0.366667
		-0.366667
		-0.366667
		-0.366667
		-0.366667
		-0.366667
		-0.366667
		-0.366667
		-0.366667
		-0.366667
		-0.366667
		-0.366667
		-0.366667
		-0.366667
		-0.366667
		-0.366667
		-0.366667
		-0.366667
		-0.366667
		-0.366667
		-0.366667
		-0.366667
		-0.366667
		-0.366667
		-0.366667
		-0.366667
		-0.366667
		-0.366667
		-0.366667
		-0.366667
		-0.366667
		-0.366667
		-0.366667
		-0.366667
		-0.366667
		-0.366667
		-0.366667
		-0.366667
		-0.366667
		-0.366667
		-0.366667
		-0.366667
		-0.366667
		-0.366667
		-0.366667
		-0.366667
		-0.366667
		-0.366667
		-0.366667
		-0.366667
		-0.366667
		-0.366667
		-0.366667
		-0.366667
		-0.366667
		-0.366667
		-0.366667
		-0.366667
		-0.366667
		-0.366667
		-0.366667
		-0.366667
		-0.366667
		-0.366667
		-0.366667
		-0.366667
		-0.366667
		-0.366667
		-0.366667
		-0.366667
		-0.366667
		-0.366667
		-0.366667
		-0.366667
		-0.366667
		-0.366667
		-0.366667
		-0.366667
		-0.366667
		-0.366667
		-0.366667
		-0.366667
		-0.366667
		-0.366667
		-0.366667
		-0.366667
		-0.366667
		-0.366667
		-0.366667
		-0.366667
		-0.366667
		-0.366667
		-0.366667
		-0.366667
		-0.366667
		-0.366667
		-0.366667
		-0.366667
		-0.366667
		-0.366667
		-0.366667
		-0.366667
		-0.366667
		-0.366667
		-0.366667
		-0.366667
		-0.366667
		-0.366667
		-0.366667
		-0.366667
		-0.366667
		-0.366667
		-0.366667
		-0.366667
		-0.366667
		-0.366667
		-0.366667
		-0.366667
		-0.366667
		-0.366667
		-0.366667
		-0.366667
		-0.366667
		-0.366667
		-0.366667
		-0.366667
		-0.366667
		-0.366667
		-0.366667
		-0.366667
		-0.366667
		-0.366667
		-0.366667
		-0.366667
		-0.366667
		-0.366667
		-0.366667
		-0.366667
		-0.366667
		-0.366667
		-0.366667
		-0.366667
		-0.366667
		-0.366667
		-0.366667
		-0.366667
		-0.366667
		-0.366667
		-0.366667
		-0.366667
		-0.366667
		-0.366667
[truncated: 30,944 more rows]

## Sheet: Figure 1E
Figure 1E
		Time from Saccade Onset	Avg Motion	SEM
		-2	0.00361354	1.48049e-05
		-1.98333	0.00361666	1.48377e-05
		-1.96667	0.00361903	1.48505e-05
		-1.95	0.00362021	1.48648e-05
		-1.93333	0.00361896	1.48539e-05
		-1.91667	0.00362029	1.48827e-05
		-1.9	0.00362099	1.49105e-05
		-1.88333	0.0036213	1.49237e-05
		-1.86667	0.00362193	1.49438e-05
		-1.85	0.00362279	1.49812e-05
		-1.83333	0.00362395	1.50067e-05
		-1.81667	0.00362645	1.5061e-05
		-1.8	0.00362777	1.51053e-05
		-1.78333	0.00362315	1.50279e-05
		-1.76667	0.00361871	1.49703e-05
		-1.75	0.00361679	1.49226e-05
		-1.73333	0.00361558	1.49066e-05
		-1.71667	0.00361603	1.49414e-05
		-1.7	0.00361498	1.48894e-05
		-1.68333	0.0036149	1.48714e-05
		-1.66667	0.00361194	1.48531e-05
		-1.65	0.00360951	1.4843e-05
		-1.63333	0.00360905	1.48705e-05
		-1.61667	0.0036103	1.49125e-05
		-1.6	0.0036116	1.49276e-05
		-1.58333	0.00361051	1.49117e-05
		-1.56667	0.00360953	1.48967e-05
		-1.55	0.00360866	1.48667e-05
		-1.53333	0.00361012	1.48876e-05
		-1.51667	0.00360936	1.48506e-05
		-1.5	0.00360774	1.483e-05
		-1.48333	0.00360724	1.48262e-05
		-1.46667	0.00360623	1.48085e-05
		-1.45	0.00360536	1.4795e-05
		-1.43333	0.00360656	1.4819e-05
		-1.41667	0.00360834	1.48456e-05
		-1.4	0.00360832	1.48439e-05
		-1.38333	0.00360836	1.48347e-05
		-1.36667	0.00360826	1.48331e-05
		-1.35	0.00361006	1.48943e-05
		-1.33333	0.00360956	1.4886e-05
		-1.31667	0.00360902	1.48842e-05
		-1.3	0.0036096	1.4887e-05
		-1.28333	0.00360876	1.48692e-05
		-1.26667	0.00360752	1.48455e-05
		-1.25	0.00360784	1.48445e-05
		-1.23333	0.0036092	1.48562e-05
		-1.21667	0.00360895	1.48628e-05
		-1.2	0.00360714	1.48781e-05
		-1.18333	0.00360609	1.4876e-05
		-1.16667	0.00360568	1.48634e-05
		-1.15	0.00360682	1.48777e-05
		-1.13333	0.00360685	1.48697e-05
		-1.11667	0.00360486	1.48452e-05
		-1.1	0.00360406	1.48301e-05
		-1.08333	0.00360527	1.48328e-05
		-1.06667	0.0036049	1.48136e-05
		-1.05	0.00360371	1.48053e-05
		-1.03333	0.00360315	1.48008e-05
		-1.01667	0.00360539	1.48307e-05
		-1	0.00360681	1.49191e-05
		-0.983333	0.00360426	1.48741e-05
		-0.966667	0.00360426	1.48668e-05
		-0.95	0.00360442	1.487e-05
		-0.933333	0.00360415	1.48584e-05
		-0.916667	0.00360317	1.48345e-05
		-0.9	0.00360328	1.48374e-05
		-0.883333	0.0036025	1.48224e-05
		-0.866667	0.00360144	1.48166e-05
		-0.85	0.00360215	1.48294e-05
		-0.833333	0.00360121	1.48316e-05
		-0.816667	0.00360121	1.48467e-05
		-0.8	0.00360204	1.48813e-05
		-0.783333	0.00360307	1.49157e-05
		-0.766667	0.00360564	1.49366e-05
		-0.75	0.0036057	1.4932e-05
		-0.733333	0.00360587	1.49329e-05
		-0.716667	0.00360546	1.49177e-05
		-0.7	0.00360638	1.48982e-05
		-0.683333	0.0036068	1.48867e-05
		-0.666667	0.0036095	1.49002e-05
		-0.65	0.00360919	1.48964e-05
		-0.633333	0.00360959	1.49122e-05
		-0.616667	0.00360896	1.48914e-05
		-0.6	0.0036083	1.4877e-05
		-0.583333	0.00360471	1.48679e-05
		-0.566667	0.00360407	1.48749e-05
		-0.55	0.00360581	1.48809e-05
		-0.533333	0.00360744	1.48552e-05
		-0.516667	0.00360906	1.48588e-05
		-0.5	0.00360977	1.48238e-05
		-0.483333	0.00361144	1.48109e-05
		-0.466667	0.00361451	1.4805e-05
		-0.45	0.00361713	1.48156e-05
		-0.433333	0.0036164	1.47821e-05
		-0.416667	0.00361477	1.47508e-05
		-0.4	0.00361776	1.4764e-05
		-0.383333	0.00362107	1.47693e-05
		-0.366667	0.00362608	1.48093e-05
		-0.35	0.00362976	1.47774e-05
		-0.333333	0.00363712	1.48192e-05
		-0.316667	0.00364573	1.48141e-05
		-0.3	0.00365197	1.48169e-05
		-0.283333	0.0036561	1.48341e-05
		-0.266667	0.00365952	1.48314e-05
		-0.25	0.0036608	1.48319e-05
		-0.233333	0.00366186	1.48357e-05
		-0.216667	0.00366101	1.48336e-05
		-0.2	0.00365864	1.48428e-05
		-0.183333	0.00365121	1.48359e-05
		-0.166667	0.00364336	1.48339e-05
		-0.15	0.00363801	1.48407e-05
		-0.133333	0.00363161	1.48075e-05
		-0.116667	0.00362802	1.47933e-05
		-0.1	0.00362815	1.4811e-05
		-0.0833333	0.00362743	1.48358e-05
		-0.0666667	0.00362956	1.48651e-05
		-0.05	0.00363292	1.49081e-05
		-0.0333333	0.00363578	1.4931e-05
		-0.0166667	0.00363562	1.49425e-05
		0	0.00363437	1.49496e-05
		0.0166667	0.00363178	1.49567e-05
		0.0333333	0.00362978	1.495e-05
		0.05	0.00362896	1.49323e-05
		0.0666667	0.0036289	1.49157e-05
		0.0833333	0.003631	1.49293e-05
		0.1	0.00363139	1.49446e-05
		0.116667	0.00363118	1.49426e-05
		0.133333	0.003634	1.49624e-05
		0.15	0.00363525	1.49852e-05
		0.166667	0.00363567	1.50065e-05
		0.183333	0.00363493	1.5015e-05
		0.2	0.00363451	1.50021e-05
		0.216667	0.00363308	1.4982e-05
		0.233333	0.00363282	1.49691e-05
		0.25	0.00363298	1.49538e-05
		0.266667	0.00363095	1.49273e-05
		0.283333	0.00363106	1.49222e-05
		0.3	0.00363287	1.49209e-05
		0.316667	0.00363263	1.4913e-05
		0.333333	0.00363193	1.48974e-05
		0.35	0.0036302	1.48738e-05
		0.366667	0.0036298	1.48754e-05
		0.383333	0.00362886	1.48869e-05
		0.4	0.00362724	1.48788e-05
		0.416667	0.00362489	1.48687e-05
		0.433333	0.00362146	1.48653e-05
		0.45	0.00362029	1.48597e-05
		0.466667	0.00362074	1.48479e-05
		0.483333	0.00361874	1.48135e-05
		0.5	0.00361681	1.47941e-05
		0.516667	0.00361442	1.47958e-05
		0.533333	0.00361303	1.47941e-05
		0.55	0.0036151	1.48036e-05
		0.566667	0.00361723	1.48073e-05
		0.583333	0.00361579	1.48077e-05
		0.6	0.00361366	1.48136e-05
		0.616667	0.00361309	1.4834e-05
		0.633333	0.0036138	1.48382e-05
		0.65	0.0036138	1.48447e-05
		0.666667	0.00361327	1.4841e-05
		0.683333	0.00361496	1.4842e-05
		0.7	0.00361589	1.4831e-05
		0.716667	0.0036151	1.48172e-05
		0.733333	0.00361352	1.48034e-05
		0.75	0.00361348	1.48126e-05
		0.766667	0.00361082	1.47996e-05
		0.783333	0.00360821	1.47782e-05
		0.8	0.00360823	1.47752e-05
		0.816667	0.00360643	1.47818e-05
		0.833333	0.00360515	1.47879e-05
		0.85	0.0036055	1.4784e-05
		0.866667	0.00360733	1.47974e-05
		0.883333	0.00360835	1.48058e-05
		0.9	0.00360745	1.47979e-05
		0.916667	0.00360765	1.47896e-05
		0.933333	0.00360896	1.47821e-05
		0.95	0.00360836	1.4764e-05
		0.966667	0.00361035	1.47811e-05
		0.983333	0.00361039	1.48276e-05
		1	0.0036077	1.47925e-05
		1.01667	0.00360644	1.48142e-05
		1.03333	0.00360436	1.47657e-05
		1.05	0.00360271	1.47498e-05
		1.06667	0.00360175	1.47496e-05
		1.08333	0.00359866	1.47246e-05
		1.1	0.00359785	1.47185e-05
		1.11667	0.00359893	1.47374e-05
		1.13333	0.00359952	1.47468e-05
		1.15	0.00359775	1.47387e-05
		1.16667	0.00359905	1.47571e-05
		1.18333	0.00359805	1.47555e-05
		1.2	0.00359849	1.47603e-05
		1.21667	0.00359721	1.47514e-05
		1.23333	0.00359658	1.47451e-05
		1.25	0.00359548	1.47441e-05
		1.26667	0.003595	1.47479e-05
		1.28333	0.00359535	1.47432e-05
		1.3	0.00359514	1.47664e-05
		1.31667	0.00359392	1.47304e-05
		1.33333	0.00359469	1.4729e-05
		1.35	0.00359609	1.47404e-05
		1.36667	0.00360118	1.48102e-05
		1.38333	0.0036025	1.47904e-05
		1.4	0.00360319	1.47842e-05
		1.41667	0.00360341	1.47883e-05
		1.43333	0.00360303	1.47946e-05
		1.45	0.0036035	1.48061e-05
		1.46667	0.00360408	1.48202e-05
		1.48333	0.00360454	1.48222e-05
		1.5	0.00360658	1.48315e-05
		1.51667	0.00360739	1.48253e-05
		1.53333	0.00360728	1.4823e-05
		1.55	0.00360734	1.4823e-05
		1.56667	0.00360656	1.48186e-05
		1.58333	0.00360545	1.48042e-05
		1.6	0.00360311	1.47873e-05
		1.61667	0.00360227	1.47803e-05
		1.63333	0.00360255	1.47668e-05
		1.65	0.00360313	1.48125e-05
		1.66667	0.00360416	1.48128e-05
		1.68333	0.00360402	1.48247e-05
		1.7	0.00360357	1.48262e-05
		1.71667	0.00360361	1.48186e-05
		1.73333	0.00360603	1.4835e-05
		1.75	0.00360712	1.48474e-05
		1.76667	0.00360675	1.48406e-05
		1.78333	0.00360661	1.48185e-05
		1.8	0.00360675	1.48021e-05
		1.81667	0.0036064	1.47931e-05
		1.83333	0.00360405	1.47857e-05
		1.85	0.00360485	1.484e-05
		1.86667	0.00360237	1.47959e-05
		1.88333	0.00359892	1.47602e-05
		1.9	0.00359945	1.47664e-05
		1.91667	0.00359932	1.47776e-05
		1.93333	0.00360016	1.47802e-05
		1.95	0.0036009	1.47845e-05
		1.96667	0.0036019	1.48013e-05
		1.98333	0.00360245	1.48138e-05
		2	0.00360319	1.48141e-05

## Sheet: Figure 1F
Figure 1F
		Time from Cut	Avg Motion	SEM
		-3	0.00365845	0.000153582
		-2.96667	0.00369672	0.000158568
		-2.93333	0.00370414	0.00016207
		-2.9	0.00368276	0.000167164
		-2.86667	0.00364664	0.00015525
		-2.83333	0.00357454	0.000143149
		-2.8	0.00355454	0.000142601
		-2.76667	0.00358337	0.000145304
		-2.73333	0.00360931	0.000147033
		-2.7	0.00365996	0.000149586
		-2.66667	0.00363823	0.000150164
		-2.63333	0.00362491	0.00014664
		-2.6	0.0036244	0.000146208
		-2.56667	0.00365472	0.000146597
		-2.53333	0.00363424	0.000147296
		-2.5	0.00363808	0.000147571
		-2.46667	0.00362652	0.00014718
		-2.43333	0.00366613	0.000148831
		-2.4	0.00369209	0.000149195
		-2.36667	0.0037132	0.000148406
		-2.33333	0.00366526	0.000148203
		-2.3	0.00369315	0.000150349
		-2.26667	0.00373943	0.000151096
		-2.23333	0.00375038	0.000152639
		-2.2	0.003747	0.000151819
		-2.16667	0.00372623	0.000153064
		-2.13333	0.00368143	0.000151146
		-2.1	0.00363901	0.000149581
		-2.06667	0.00369329	0.000149845
		-2.03333	0.00363852	0.000146197
		-2	0.00366182	0.000147226
		-1.96667	0.00366356	0.000147215
		-1.93333	0.00367483	0.000148079
		-1.9	0.0036814	0.000146983
		-1.86667	0.00367076	0.000145926
		-1.83333	0.0036787	0.000145697
		-1.8	0.00371119	0.000147071
		-1.76667	0.00370945	0.000146881
		-1.73333	0.0037793	0.000148867
		-1.7	0.00376538	0.000148133
		-1.66667	0.00377675	0.000149853
		-1.63333	0.00385245	0.000155501
		-1.6	0.00386535	0.000156229
		-1.56667	0.00387784	0.000154041
		-1.53333	0.00382994	0.000151894
		-1.5	0.0038259	0.000152096
		-1.46667	0.00377919	0.000150903
		-1.43333	0.00370707	0.000146622
		-1.4	0.00373167	0.000148204
		-1.36667	0.00374332	0.000150528
		-1.33333	0.00372399	0.000150661
		-1.3	0.00375949	0.000150249
		-1.26667	0.00377675	0.000151204
		-1.23333	0.00380492	0.000151544
		-1.2	0.00381476	0.000151655
		-1.16667	0.00374987	0.000150352
		-1.13333	0.00376038	0.000150765
		-1.1	0.00375515	0.000151533
		-1.06667	0.0037388	0.0001528
		-1.03333	0.00371173	0.000153927
		-1	0.00368117	0.000153496
		-0.966667	0.00368023	0.000153304
		-0.933333	0.00370954	0.000155579
		-0.9	0.00368665	0.000154442
		-0.866667	0.00370525	0.000153023
		-0.833333	0.00367576	0.000150338
		-0.8	0.00369586	0.000151602
		-0.766667	0.00369224	0.000151094
		-0.733333	0.00367828	0.000150683
		-0.7	0.00365869	0.000149752
		-0.666667	0.00365562	0.000149291
		-0.633333	0.00370333	0.000153614
		-0.6	0.00367592	0.00015342
		-0.566667	0.00366325	0.000152351
		-0.533333	0.00363396	0.000150986
		-0.5	0.00361106	0.000149973
		-0.466667	0.00362603	0.000152913
		-0.433333	0.00359957	0.000151596
		-0.4	0.00358472	0.000153293
		-0.366667	0.00355816	0.000152629
		-0.333333	0.00353186	0.000151015
		-0.3	0.00354389	0.00015233
		-0.266667	0.00349516	0.000150676
		-0.233333	0.00346706	0.000150491
		-0.2	0.0034572	0.000152086
		-0.166667	0.00346039	0.000154252
		-0.133333	0.00341343	0.000155128
		-0.1	0.00339894	0.000155253
		-0.0666667	0.003452	0.000146511
		-0.0333333	0.00350507	0.000142608
		0	0.00355814	0.000143938
		0.0333333	0.00361121	0.000150363
		0.0666667	0.00366428	0.000161274
		0.1	0.00371734	0.000175839
		0.133333	0.00373591	0.000169681
		0.166667	0.00371692	0.00015803
		0.2	0.00373838	0.000155784
		0.233333	0.00375255	0.000155875
		0.266667	0.00375324	0.000156301
		0.3	0.00379452	0.000155401
		0.333333	0.00377417	0.000154275
		0.366667	0.00373629	0.000152402
		0.4	0.00375288	0.00015228
		0.433333	0.00376931	0.000155405
		0.466667	0.00374022	0.000154977
		0.5	0.00375649	0.000153211
		0.533333	0.00375281	0.000155992
		0.566667	0.00379232	0.000159361
		0.6	0.00382272	0.000161051
		0.633333	0.00382784	0.000161175
		0.666667	0.00382252	0.000158631
		0.7	0.00382315	0.000156486
		0.733333	0.00378981	0.000155745
		0.766667	0.00379666	0.000156881
		0.8	0.00382222	0.000156927
		0.833333	0.00384183	0.000160656
		0.866667	0.00383149	0.000159533
		0.9	0.00384536	0.000160392
		0.933333	0.00385725	0.000160906
		0.966667	0.00383896	0.0001608
		1	0.00384474	0.000160346
		1.03333	0.00385948	0.000163671
		1.06667	0.00383289	0.000162286
		1.1	0.00385735	0.0001621
		1.13333	0.00386002	0.000162392
		1.16667	0.00381527	0.000162039
		1.2	0.00385908	0.000161072
		1.23333	0.00386741	0.000159635
		1.26667	0.00385063	0.000157914
		1.3	0.00382296	0.000156583
		1.33333	0.00381927	0.000157698
		1.36667	0.00383402	0.000159201
		1.4	0.00384153	0.00015892
		1.43333	0.00382989	0.00016029
		1.46667	0.0038392	0.000159993
		1.5	0.00383076	0.000160464
		1.53333	0.00383884	0.00016358
		1.56667	0.0038571	0.00016403
		1.6	0.003841	0.000161112
		1.63333	0.00381213	0.000159076
		1.66667	0.00377926	0.000156336
		1.7	0.00381367	0.000155835
		1.73333	0.00381092	0.000156551
		1.76667	0.00382823	0.000158172
		1.8	0.00380505	0.000158298
		1.83333	0.00381999	0.000158578
		1.86667	0.00383649	0.000160251
		1.9	0.00379448	0.000159077
		1.93333	0.00379585	0.000159524
		1.96667	0.00381278	0.000163016
		2	0.00387526	0.000164976
		2.03333	0.00386503	0.000164152
		2.06667	0.0038585	0.00016309
		2.1	0.00387394	0.000163086
		2.13333	0.00382589	0.000160261
		2.16667	0.00380636	0.000158287
		2.2	0.00381272	0.00015928
		2.23333	0.00385768	0.000159456
		2.26667	0.00387123	0.000162259
		2.3	0.00384622	0.000159519
		2.33333	0.00381676	0.000160492
		2.36667	0.0038429	0.000163586
		2.4	0.00386902	0.00016654
		2.43333	0.0038638	0.000170846
		2.46667	0.00387054	0.000174973
		2.5	0.00388634	0.000179755
		2.53333	0.00383848	0.00016969
		2.56667	0.00379897	0.000160353
		2.6	0.00380797	0.000158909
		2.63333	0.00378077	0.000157642
		2.66667	0.0037405	0.00015689
		2.7	0.0037174	0.000153405
		2.73333	0.00373934	0.000153223
		2.76667	0.00374402	0.00015165
		2.8	0.0037288	0.00014956
		2.83333	0.00375975	0.000151523
		2.86667	0.00378686	0.000153921
		2.9	0.00384229	0.000155015
		2.93333	0.00383845	0.00015538
		2.96667	0.00383985	0.000154417
		3	0.00385016	0.000156586

## Sheet: Figure_2A
Figure 2A
		Time	Channel 1	Channel 2	Channel 3	Channel 4	Channel 5	Channel 6	Channel 7	Channel 8	Channel 9	Channel 10	Channel 11	Channel 12	Channel 13	Channel 14	Channel 15	Channel 16	Channel 17	Channel 18	Channel 19	Channel 20	Channel 21	Channel 22	Channel 23	Channel 24	Channel 25	Channel 26	Channel 27	Channel 28	Channel 29	Channel 30	Channel 31	Channel 32	Channel 33	Channel 34	Channel 35	Channel 36	Channel 37	Channel 38	Channel 39	Channel 40	Channel 41	Channel 42	Channel 43	Channel 44	Channel 45	Channel 46	Channel 47
	Film Cuts	-0.5	0.028556	1.18806	-1.08503	1.48316	-0.0125024	0.504012	0.656739	0.574572	0.658223	-0.283289	-0.655008	-0.0210623	0.0683857	-0.512066	-0.737794	0.187282	0.189852	-0.583464	-0.467367	-1.61804	0.423857	0.377611	-0.687489	-0.281691	-0.180067	1.01042	-0.0880879	-0.341575	-0.463862	-1.03523	-0.566028	0.108574	0.546841	-0.321142	0.309933	-0.686593	-1.17926	-0.650589	-0.147791	-0.271529	-0.274624	-0.620261	-1.03163	-0.541891	-0.452701	-0.215536	-0.903385
		-0.483333	0.0374722	1.16668	-1.07132	1.46415	0.0233272	0.5429	0.633992	0.555662	0.655529	-0.283557	-0.640723	-0.0566052	0.0683579	-0.518931	-0.748343	0.172913	0.171952	-0.572371	-0.456666	-1.58619	0.391541	0.358021	-0.688816	-0.293062	-0.184445	1.012	-0.0577939	-0.354868	-0.490792	-1.05521	-0.55396	0.108977	0.553925	-0.311761	0.297934	-0.689046	-1.17306	-0.650307	-0.090916	-0.258519	-0.295224	-0.575352	-1.04453	-0.548252	-0.445786	-0.23739	-0.895427
		-0.466667	0.0522765	1.12599	-1.04235	1.42706	0.0920926	0.617431	0.59121	0.521115	0.651807	-0.285381	-0.6115	-0.120781	0.0685859	-0.530492	-0.768739	0.141383	0.13833	-0.551149	-0.435885	-1.52418	0.330356	0.321624	-0.690541	-0.315729	-0.192208	1.01693	0.00195148	-0.378382	-0.542776	-1.09265	-0.530478	0.108743	0.56613	-0.29628	0.274993	-0.694305	-1.16285	-0.650333	0.0181033	-0.233243	-0.332978	-0.484508	-1.0699	-0.561006	-0.432763	-0.277606	-0.879852
		-0.45	0.0676766	1.06927	-0.99613	1.37418	0.188097	0.721017	0.533441	0.476529	0.649683	-0.290857	-0.566396	-0.201236	0.0695273	-0.543072	-0.797849	0.0881099	0.0931281	-0.521843	-0.406415	-1.43545	0.246282	0.272747	-0.691139	-0.349363	-0.201725	1.02804	0.0891324	-0.406625	-0.615916	-1.14301	-0.497077	0.106287	0.579737	-0.280527	0.243028	-0.702826	-1.15224	-0.651698	0.170155	-0.197218	-0.381874	-0.346764	-1.10656	-0.58	-0.415313	-0.329854	-0.857395
		-0.433333	0.0774604	0.999601	-0.9321	1.30964	0.303095	0.843729	0.467348	0.428223	0.65164	-0.302067	-0.504802	-0.28274	0.0716127	-0.552592	-0.834471	0.00835863	0.0418706	-0.487793	-0.370602	-1.32524	0.146343	0.215319	-0.689092	-0.39316	-0.211323	1.04792	0.200024	-0.432924	-0.704163	-1.20067	-0.456393	0.100222	0.589646	-0.271538	0.204488	-0.714774	-1.14522	-0.655526	0.352487	-0.152759	-0.434816	-0.162966	-1.15222	-0.604554	-0.396018	-0.386173	-0.829228
		-0.416667	0.0761579	0.91864	-0.852849	1.23972	0.426876	0.972707	0.400245	0.381513	0.659001	-0.320166	-0.427177	-0.350278	0.0749941	-0.555765	-0.877525	-0.100986	-0.00957644	-0.45376	-0.331832	-1.20061	0.0371051	0.15117	-0.683601	-0.445692	-0.219896	1.07757	0.328618	-0.451022	-0.799477	-1.25991	-0.412395	0.0900091	0.58992	-0.275859	0.162	-0.729618	-1.14491	-0.662491	0.549879	-0.102965	-0.485237	0.062526	-1.20328	-0.633102	-0.378204	-0.438475	-0.796975
		-0.4	0.0605602	0.826111	-0.764985	1.17261	0.548248	1.09317	0.339075	0.33941	0.671428	-0.344613	-0.335637	-0.391936	0.079307	-0.551024	-0.925871	-0.240034	-0.0564727	-0.425826	-0.294361	-1.07033	-0.0763179	0.0793593	-0.675194	-0.504972	-0.227339	1.11524	0.46632	-0.45674	-0.892477	-1.31587	-0.370337	0.0761739	0.574494	-0.297822	0.118094	-0.745903	-1.1529	-0.672184	0.74619	-0.0516374	-0.528372	0.320788	-1.25504	-0.662995	-0.36553	-0.480069	-0.762615
		-0.383333	0.0306802	0.720277	-0.678631	1.11728	0.656332	1.19	0.289511	0.302133	0.68712	-0.372809	-0.234177	-0.400923	0.0835313	-0.538946	-0.977773	-0.405195	-0.0967443	-0.410922	-0.262861	-0.94448	-0.190425	-0.003049	-0.666042	-0.568677	-0.234641	1.15597	0.602067	-0.449309	-0.973624	-1.36507	-0.336371	0.0599753	0.537975	-0.338243	0.0750331	-0.761341	-1.16907	-0.682665	0.926118	-0.00306005	-0.561886	0.598274	-1.30234	-0.690557	-0.361408	-0.506879	-0.728306
		-0.366667	-0.010131	0.599221	-0.605516	1.08166	0.741956	1.24967	0.255383	0.267533	0.703592	-0.400226	-0.128356	-0.376308	0.0860353	-0.522132	-1.03022	-0.589239	-0.132052	-0.415905	-0.241736	-0.833654	-0.302702	-0.0989992	-0.659817	-0.634404	-0.243618	1.1919	0.723072	-0.431982	-1.03471	-1.40552	-0.316785	0.0426306	0.476459	-0.393864	0.0348001	-0.77325	-1.19206	-0.690506	1.07686	0.0383352	-0.58577	0.87771	-1.34037	-0.71145	-0.368412	-0.518131	-0.696146
		-0.35	-0.0560475	0.462392	-0.556177	1.0707	0.798828	1.26207	0.238507	0.232223	0.718644	-0.421041	-0.0244942	-0.322395	0.0848456	-0.504598	-1.0784	-0.782039	-0.167919	-0.446321	-0.234391	-0.747904	-0.410598	-0.209004	-0.661043	-0.699792	-0.25639	1.21338	0.816104	-0.411694	-1.07028	-1.43633	-0.316973	0.0244447	0.388237	-0.457786	-0.000870433	-0.779294	-1.22011	-0.691499	1.18939	0.0684038	-0.601639	1.1397	-1.36552	-0.721322	-0.387873	-0.51634	-0.667936
		-0.333333	-0.100362	0.311792	-0.537121	1.08473	0.8242	1.22182	0.238854	0.192931	0.731075	-0.429117	0.0714275	-0.247003	0.0781263	-0.490908	-1.1158	-0.971864	-0.212715	-0.50509	-0.242622	-0.695362	-0.510622	-0.329247	-0.674046	-0.7624	-0.274773	1.2105	0.869183	-0.397818	-1.07868	-1.45703	-0.340287	0.00425111	0.274207	-0.520891	-0.0304435	-0.778351	-1.2517	-0.681923	1.25912	0.0837535	-0.611688	1.36473	-1.37588	-0.716589	-0.41981	-0.506668	-0.645033
		-0.316667	-0.137336	0.152303	-0.548875	1.11906	0.818847	1.12889	0.25487	0.147596	0.740821	-0.419142	0.154819	-0.159198	0.0647431	-0.485267	-1.13493	-1.14702	-0.275668	-0.591515	-0.266287	-0.680884	-0.59807	-0.451086	-0.701752	-0.819398	-0.299781	1.17482	0.873341	-0.400309	-1.06223	-1.4669	-0.387001	-0.0205484	0.137917	-0.573916	-0.0525912	-0.771251	-1.28591	-0.65995	1.28596	0.0821353	-0.617631	1.53537	-1.3713	-0.69519	-0.463166	-0.495796	-0.628302
		-0.3	-0.163758	-0.00903867	-0.585563	1.16484	0.786465	0.988406	0.283802	0.0959001	0.748467	-0.387699	0.223163	-0.0671108	0.0447366	-0.490755	-1.12873	-1.2976	-0.364476	-0.700932	-0.303341	-0.705057	-0.667541	-0.562312	-0.74459	-0.867318	-0.331368	1.1009	0.824038	-0.427725	-1.02664	-1.46453	-0.453696	-0.0533019	-0.0147998	-0.609662	-0.0662902	-0.761115	-1.32204	-0.626626	1.2737	0.0626907	-0.619885	1.63846	-1.35309	-0.657156	-0.516222	-0.49056	-0.618167
		-0.283333	-0.179676	-0.164454	-0.636181	1.21125	0.73274	0.809804	0.321916	0.039143	0.754361	-0.334034	0.276141	0.0236291	0.0195262	-0.508878	-1.09235	-1.41701	-0.4831	-0.825201	-0.350193	-0.763868	-0.714113	-0.649825	-0.799798	-0.902053	-0.368462	0.987433	0.721967	-0.485668	-0.979841	-1.44783	-0.533349	-0.0969938	-0.176482	-0.624729	-0.0710117	-0.753116	-1.35899	-0.58595	1.22907	0.0260027	-0.617228	1.66714	-1.32353	-0.604804	-0.577045	-0.496638	-0.614713
		-0.266667	-0.188175	-0.307084	-0.687191	1.24808	0.664429	0.605522	0.364662	-0.0203079	0.757757	-0.260387	0.315197	0.110513	-0.0082788	-0.539498	-1.02469	-1.50292	-0.630338	-0.953987	-0.402355	-0.849294	-0.734714	-0.702961	-0.861325	-0.919326	-0.409232	0.837867	0.573031	-0.575999	-0.930347	-1.41436	-0.616332	-0.153095	-0.338852	-0.62029	-0.0669787	-0.753629	-1.39448	-0.543926	1.16044	-0.0260326	-0.607033	1.62227	-1.28542	-0.542521	-0.643832	-0.517487	-0.617775
		-0.25	-0.194322	-0.432265	-0.725633	1.26813	0.588693	0.389484	0.406933	-0.0796747	0.756365	-0.171819	0.342777	0.193825	-0.0354345	-0.581135	-0.929215	-1.55726	-0.799437	-1.07656	-0.455238	-0.950808	-0.729149	-0.716414	-0.920402	-0.915558	-0.451492	0.660514	0.387519	-0.696923	-0.88579	-1.36208	-0.692234	-0.220768	-0.493589	-0.601688	-0.0554283	-0.768898	-1.42469	-0.506829	1.07656	-0.0904559	-0.586047	1.51293	-1.24184	-0.476134	-0.715064	-0.553707	-0.626989
		-0.233333	-0.203706	-0.538042	-0.74188	1.2685	0.512747	0.175518	0.44346	-0.136294	0.74653	-0.075532	0.361551	0.275623	-0.0588096	-0.631509	-0.81374	-1.58533	-0.978788	-1.18369	-0.504991	-1.0575	-0.700399	-0.691853	-0.966734	-0.888892	-0.493149	0.467978	0.178733	-0.843762	-0.851744	-1.29005	-0.752127	-0.296676	-0.633034	-0.577013	-0.0388025	-0.803578	-1.44456	-0.479257	0.985459	-0.163541	-0.551556	1.35544	-1.19607	-0.411978	-0.789543	-0.602912	-0.641802
		-0.216667	-0.221106	-0.624916	-0.731306	1.25059	0.443652	-0.0241052	0.4694	-0.187867	0.724027	0.0202035	0.37387	0.358394	-0.0761055	-0.688094	-0.689032	-1.59421	-1.15353	-1.26915	-0.549245	-1.16029	-0.65407	-0.637769	-0.990085	-0.839994	-0.532617	0.27589	-0.0385907	-1.01004	-0.831086	-1.19904	-0.790632	-0.375428	-0.750766	-0.555105	-0.0207722	-0.859517	-1.44885	-0.462621	0.893681	-0.241063	-0.502595	1.17098	-1.15173	-0.355867	-0.866373	-0.660145	-0.661479
		-0.2	-0.249649	-0.695065	-0.694516	1.21888	0.387998	-0.199893	0.480919	-0.232531	0.685189	0.107327	0.381637	0.443857	-0.086299	-0.748449	-0.566556	-1.59099	-1.30779	-1.33047	-0.587597	-1.25365	-0.597205	-0.567576	-0.981966	-0.772281	-0.569139	0.100875	-0.249757	-1.18844	-0.823922	-1.0917	-0.807032	-0.450504	-0.842096	-0.543527	-0.00597072	-0.935128	-1.43367	-0.454533	0.806078	-0.318551	-0.440812	0.982101	-1.11286	-0.312178	-0.944925	-0.718789	-0.685155
		-0.183333	-0.290571	-0.751438	-0.636263	1.17908	0.35122	-0.345913	0.475593	-0.268893	0.628006	0.179232	0.386526	0.532224	-0.0896941	-0.810169	-0.455999	-1.58132	-1.42716	-1.36879	-0.621687	-1.33624	-0.53684	-0.496507	-0.937103	-0.691403	-0.602995	-0.0420659	-0.44126	-1.3715	-0.828009	-0.972487	-0.80501	-0.515387	-0.90448	-0.54705	0.000635508	-1.02552	-1.39796	-0.44926	0.726063	-0.39153	-0.37067	0.80891	-1.08369	-0.283235	-1.02483	-0.771861	-0.711923
		-0.166667	-0.343484	-0.797063	-0.563529	1.13626	0.336583	-0.460012	0.452488	-0.296145	0.55284	0.231713	0.39039	0.622066	-0.0876048	-0.870476	-0.363307	-1.56869	-1.50105	-1.38782	-0.654768	-1.41035	-0.47875	-0.438143	-0.854405	-0.604108	-0.635548	-0.142311	-0.60158	-1.55184	-0.839506	-0.847122	-0.791009	-0.564631	-0.937722	-0.566948	-0.00531108	-1.12328	-1.34448	-0.439041	0.656217	-0.455818	-0.298842	0.665954	-1.06807	-0.269097	-1.10595	-0.813424	-0.740974
		-0.15	-0.406861	-0.834617	-0.483399	1.09358	0.344118	-0.543398	0.411974	-0.314265	0.462618	0.263453	0.395584	0.710742	-0.0818	-0.925661	-0.289787	-1.55438	-1.52443	-1.39232	-0.690811	-1.48019	-0.426723	-0.401406	-0.737278	-0.516772	-0.66906	-0.195914	-0.721771	-1.72235	-0.853888	-0.721888	-0.771792	-0.594675	-0.943874	-0.601162	-0.0264279	-1.21978	-1.27987	-0.415886	0.598904	-0.507895	-0.232972	0.560465	-1.06846	-0.267734	-1.18822	-0.839828	-0.771689
		-0.133333	-0.47846	-0.866186	-0.401359	1.05177	0.369944	-0.599698	0.355395	-0.324179	0.362468	0.275959	0.405042	0.795202	-0.0739093	-0.970709	-0.232518	-1.53794	-1.49873	-1.38658	-0.733304	-1.54977	-0.382439	-0.388764	-0.593253	-0.434073	-0.70626	-0.206729	-0.795968	-1.87636	-0.866775	-0.602793	-0.752118	-0.604331	-0.926766	-0.64517	-0.0625674	-1.30641	-1.21366	-0.373349	0.556516	-0.545338	-0.180158	0.492265	-1.08483	-0.275465	-1.27139	-0.850402	-0.803669
		-0.116667	-0.555601	-0.892976	-0.320398	1.00957	0.406458	-0.633746	0.284862	-0.327737	0.259017	0.273072	0.422016	0.872861	-0.064945	-0.999409	-0.185782	-1.51787	-1.43153	-1.37332	-0.78403	-1.62088	-0.345921	-0.396048	-0.433058	-0.358168	-0.74968	-0.185894	-0.821898	-2.00809	-0.874485	-0.494773	-0.733407	-0.594902	-0.89117	-0.69325	-0.110239	-1.37572	-1.15647	-0.307866	0.531184	-0.567201	-0.145659	0.455015	-1.11396	-0.287549	-1.35454	-0.84737	-0.836662
		-0.1	-0.63528	-0.9149	-0.241025	0.964635	0.443616	-0.650465	0.203248	-0.327383	0.159541	0.260214	0.449568	0.942287	-0.0550318	-1.00506	-0.142957	-1.49222	-1.33531	-1.3534	-0.842179	-1.69191	-0.316267	-0.413814	-0.269245	-0.288613	-0.800873	-0.149618	-0.801269	-2.11329	-0.874218	-0.401128	-0.713854	-0.569998	-0.841782	-0.739768	-0.162751	-1.42213	-1.11776	-0.219415	0.52396	-0.574281	-0.132223	0.438142	-1.14934	-0.298809	-1.43562	-0.834912	-0.870432
		-0.0833333	-0.714289	-0.930145	-0.162042	0.914851	0.471139	-0.654151	0.114342	-0.325551	0.071173	0.243625	0.490014	1.00356	-0.0433358	-0.981647	-0.0981618	-1.45896	-1.2254	-1.32644	-0.904052	-1.75785	-0.292426	-0.429904	-0.114582	-0.222996	-0.859675	-0.115734	-0.739788	-2.18984	-0.863912	-0.323287	-0.68991	-0.535077	-0.782331	-0.780238	-0.211232	-1.44231	-1.10374	-0.111462	0.533844	-0.569137	-0.140162	0.428736	-1.18221	-0.304258	-1.51106	-0.817553	-0.90465
		-0.0666667	-0.789425	-0.934975	-0.081743	0.859515	0.481155	-0.648269	0.0229774	-0.323921	0.000259913	0.22976	0.544464	1.05826	-0.0281628	-0.925153	-0.0472305	-1.41622	-1.11771	-1.29189	-0.963524	-1.81145	-0.273724	-0.432489	0.0196482	-0.158044	-0.923754	-0.0998899	-0.646596	-2.23811	-0.841883	-0.260972	-0.658422	-0.496767	-0.715116	-0.811963	-0.246387	-1.43526	-1.11589	0.00967621	0.557105	-0.555832	-0.168076	0.413056	-1.20352	-0.299668	-1.57578	-0.798269	-0.938837
		-0.05	-0.85782	-0.924061	0.000852595	0.800141	0.470515	-0.635678	-0.0650571	-0.322728	-0.0481015	0.22493	0.612635	1.10902	-0.00718666	-0.834588	0.0121397	-1.36251	-1.02653	-1.25027	-1.01319	-1.84507	-0.260031	-0.412825	0.125253	-0.0908591	-0.988624	-0.112424	-0.533031	-2.26077	-0.8065	-0.212731	-0.61859	-0.462004	-0.641166	-0.834197	-0.260599	-1.40239	-1.15045	0.135794	0.587301	-0.539457	-0.213875	0.377673	-1.20638	-0.282019	-1.6235	-0.776828	-0.972412
		-0.0333333	-0.917297	-0.891394	0.0850717	0.740675	0.442052	-0.618994	-0.143395	-0.320305	-0.0703638	0.235145	0.692943	1.15899	0.0222186	-0.712402	0.080783	-1.29704	-0.962797	-1.20395	-1.04595	-1.85273	-0.25153	-0.367009	0.198379	-0.0199175	-1.04824	-0.156768	-0.410932	-2.26223	-0.756108	-0.176671	-0.572947	-0.437068	-0.561019	-0.847931	-0.249817	-1.34734	-1.19901	0.257871	0.616104	-0.525476	-0.275657	0.310621	-1.18824	-0.249649	-1.6474	-0.748826	-1.00477
		-0.0166667	-0.966542	-0.831551	0.168205	0.687063	0.404299	-0.600797	-0.20561	-0.312948	-0.0646232	0.266018	0.782873	1.211	0.0625442	-0.564185	0.158593	-1.22024	-0.933026	-1.15715	-1.05658	-1.83164	-0.248255	-0.296408	0.240123	0.0544045	-1.09614	-0.229747	-0.290893	-2.24785	-0.689281	-0.151174	-0.527062	-0.426628	-0.475935	-0.85542	-0.214613	-1.27573	-1.24996	0.367101	0.634688	-0.518999	-0.352112	0.202931	-1.15222	-0.201932	-1.64091	-0.705787	-1.03535
		0	-1.00501	-0.740965	0.245759	0.646216	0.369609	-0.583576	-0.245612	-0.295082	-0.0304757	0.322632	0.879582	1.26675	0.115653	-0.39774	0.244825	-1.13435	-0.938913	-1.11523	-1.04307	-1.78293	-0.249592	-0.20676	0.256287	0.129854	-1.12683	-0.323543	-0.181038	-2.22333	-0.605351	-0.135344	-0.488095	-0.432968	-0.389078	-0.859565	-0.159987	-1.19438	-1.29057	0.455827	0.635207	-0.524026	-0.442247	0.0505394	-1.10689	-0.138427	-1.59838	-0.636351	-1.06354
		0.0166667	-1.0325	-0.618739	0.312325	0.624566	0.351108	-0.569455	-0.25766	-0.259646	0.0314184	0.409288	0.980695	1.32609	0.182331	-0.221824	0.337973	-1.04408	-0.977746	-1.08341	-1.00708	-1.71139	-0.253948	-0.106284	0.256206	0.20278	-1.13728	-0.428548	-0.0866205	-2.19423	-0.505015	-0.12912	-0.462755	-0.455519	-0.306271	-0.863311	-0.093818	-1.10998	-1.30897	0.518391	0.611924	-0.542684	-0.544489	-0.143829	-1.0645	-0.0576534	-1.51538	-0.528361	-1.08851
		0.0333333	-1.04848	-0.466828	0.362867	0.626535	0.359217	-0.559914	-0.235996	-0.198618	0.120026	0.529163	1.0852	1.38664	0.262018	-0.0449032	0.435356	-0.95695	-1.04356	-1.06542	-0.953689	-1.62439	-0.258686	-0.00347144	0.25083	0.26889	-1.12784	-0.536138	-0.0105387	-2.16592	-0.390782	-0.133041	-0.455399	-0.490827	-0.235958	-0.869162	-0.0242857	-1.02742	-1.2958	0.551899	0.561736	-0.574472	-0.655381	-0.369528	-1.03811	0.0440555	-1.38891	-0.3714	-1.1089
		0.05	-1.05152	-0.289645	0.394163	0.653254	0.398665	-0.555712	-0.174324	-0.103646	0.234737	0.683918	1.19424	1.44391	0.352854	0.125822	0.532667	-0.883331	-1.12889	-1.06268	-0.890182	-1.53041	-0.26031	0.0947904	0.25048	0.324084	-1.10254	-0.640571	0.0455155	-2.14339	-0.266988	-0.147888	-0.466847	-0.532932	-0.188244	-0.878855	0.0430097	-0.947816	-1.24501	0.556766	0.484166	-0.615582	-0.768258	-0.608348	-1.03835	0.172989	-1.21732	-0.159153	-1.12251
		0.0666667	-1.03887	-0.0933454	0.406043	0.70186	0.466787	-0.557075	-0.0656143	0.0331785	0.376033	0.873395	1.31152	1.49211	0.452115	0.284981	0.623843	-0.835649	-1.22675	-1.07412	-0.824457	-1.43766	-0.254751	0.184287	0.262852	0.365238	-1.06848	-0.739574	0.0797571	-2.13101	-0.139322	-0.174361	-0.494193	-0.574047	-0.173156	-0.893283	0.107366	-0.867062	-1.15402	0.536896	0.381173	-0.658429	-0.872347	-0.836561	-1.07073	0.337324	-1.00048	0.108945	-1.12604
		0.0833333	-1.00641	0.114821	0.402069	0.765621	0.553525	-0.564026	0.0972912	0.218304	0.545763	1.09541	1.44295	1.52578	0.556952	0.429225	0.70149	-0.826945	-1.33227	-1.09683	-0.76328	-1.35308	-0.237605	0.263604	0.291778	0.390865	-1.03434	-0.833757	0.0893911	-2.13189	-0.0138804	-0.212953	-0.531544	-0.605368	-0.19851	-0.912648	0.173965	-0.77536	-1.02313	0.499291	0.257079	-0.691613	-0.952671	-1.02843	-1.13433	0.545062	-0.740159	0.42722	-1.11503
		0.1	-0.949106	0.326972	0.389451	0.834974	0.643094	-0.576666	0.320136	0.455512	0.746858	1.3457	1.59543	1.54176	0.665248	0.557163	0.757936	-0.868735	-1.44354	-1.12729	-0.710957	-1.28186	-0.204217	0.333497	0.33701	0.401646	-1.00856	-0.92529	0.0703795	-2.14713	0.104043	-0.263937	-0.571261	-0.617833	-0.267875	-0.936789	0.253136	-0.658117	-0.854774	0.453044	0.118758	-0.700514	-0.991011	-1.1603	-1.22226	0.801075	-0.440698	0.784487	-1.08391
		0.116667	-0.861625	0.534881	0.378139	0.899344	0.716857	-0.595209	0.604959	0.744589	0.982447	1.61798	1.77476	1.54116	0.77635	0.669238	0.786725	-0.968526	-1.56109	-1.16253	-0.668735	-1.22744	-0.149623	0.396014	0.395007	0.40078	-0.997247	-1.01639	0.017993	-2.17511	0.211155	-0.327303	-0.605165	-0.602774	-0.379161	-0.965559	0.358037	-0.498329	-0.652844	0.407871	-0.023996	-0.66868	-0.967943	-1.21426	-1.32357	1.10416	-0.109679	1.16579	-1.02623
		0.133333	-0.73927	0.730285	0.37923	0.949402	0.756687	-0.619719	0.947755	1.08018	1.25454	1.90397	1.98326	1.53055	0.891426	0.767624	0.78423	-1.12749	-1.68632	-1.20104	-0.635061	-1.19159	-0.0684775	0.453898	0.460448	0.394093	-1.00251	-1.10806	-0.0719898	-2.21129	0.307075	-0.402382	-0.625286	-0.552472	-0.524156	-0.999053	0.501423	-0.280026	-0.422205	0.372507	-0.158335	-0.57992	-0.865676	-1.1805	-1.42611	1.4451	0.241705	1.55462	-0.935028
		0.15	-0.578848	0.905374	0.40306	0.979221	0.748073	-0.649698	1.33699	1.45119	1.56255	2.19351	2.21768	1.52195	1.01336	0.856189	0.750941	-1.33885	-1.81915	-1.24283	-0.606591	-1.17461	0.0448205	0.510571	0.528046	0.389799	-1.02141	-1.19918	-0.20176	-2.24871	0.394756	-0.487043	-0.623947	-0.46069	-0.689178	-1.03749	0.692394	0.00791225	-0.168525	0.353417	-0.268789	-0.420902	-0.671183	-1.05793	-1.51927	1.80666	0.598929	1.9351	-0.803414
		0.166667	-0.379393	1.05355	0.457389	0.98776	0.682414	-0.683668	1.7537	1.84118	1.90192	2.47462	2.46823	1.53108	1.14617	0.940407	0.692101	-1.58748	-1.95581	-1.28883	-0.579571	-1.17523	0.195701	0.570732	0.594227	0.397839	-1.04566	-1.28608	-0.369969	-2.27903	0.480326	-0.576628	-0.593466	-0.323247	-0.856695	-1.08072	0.934023	0.368464	0.101766	0.354221	-0.338481	-0.183756	-0.37899	-0.853156	-1.59585	2.16562	0.945249	2.29347	-0.625257
		0.183333	-0.142646	1.17032	0.546112	0.979211	0.558245	-0.71893	2.17344	2.22976	2.26335	2.73378	2.719	1.57442	1.29407	1.02707	0.617446	-1.85095	-2.08755	-1.33965	-0.551179	-1.1907	0.388644	0.641101	0.658344	0.428759	-1.06219	-1.3623	-0.570567	-2.29413	0.572363	-0.662963	-0.525852	-0.138613	-1.00758	-1.12742	1.22239	0.794483	0.381514	0.375984	-0.351055	0.131827	0.0070001	-0.578253	-1.6525	2.49657	1.26354	2.61891	-0.396136
		0.2	0.126817	1.25406	0.668809	0.962101	0.381417	-0.751553	2.56981	2.59504	2.6326	2.95642	2.94988	1.66543	1.46046	1.12369	0.540142	-2.10203	-2.20077	-1.39427	-0.520362	-1.21697	0.626105	0.730735	0.723197	0.49228	-1.05451	-1.4188	-0.792309	-2.28756	0.680685	-0.73402	-0.413076	0.0915764	-1.12353	-1.17417	1.5471	1.26853	0.663043	0.418256	-0.292968	0.517514	0.47305	-0.248142	-1.68884	2.77643	1.53856	2.9035	-0.114412
		0.216667	0.421803	1.30645	0.821248	0.947326	0.16437	-0.776577	2.91863	2.91657	2.99133	3.12776	3.13939	1.81099	1.64684	1.23753	0.475096	-2.3122	-2.27862	-1.44908	-0.487934	-1.24913	0.907358	0.850361	0.794749	0.595793	-1.0047	-1.44438	-1.01911	-2.2557	0.8148	-0.774602	-0.248135	0.362258	-1.18908	-1.21487	1.89296	1.76457	0.938476	0.480409	-0.155714	0.956613	0.996653	0.121744	-1.70587	2.9885	1.7591	3.14182	0.217725
		0.233333	0.73301	1.33234	0.996697	0.94573	-0.0752293	-0.788363	3.20171	3.17817	3.31876	3.23414	3.26793	2.00908	1.85213	1.37435	0.436994	-2.45564	-2.30356	-1.49763	-0.455846	-1.28205	1.22746	1.01045	0.881051	0.743072	-0.895926	-1.42664	-1.23128	-2.19826	0.982197	-0.768181	-0.0267626	0.66507	-1.1931	-1.24069	2.24218	2.25125	1.20015	0.562739	0.062558	1.42578	1.54892	0.516934	-1.7042	3.12509	1.91952	3.33042	0.593469
		0.25	1.04973	1.33924	1.18766	0.965903	-0.316373	-0.781039	3.4092	3.37007	3.59411	3.26462	3.32054	2.24825	2.07236	1.53723	0.438402	-2.51268	-2.26038	-1.53108	-0.425865	-1.31085	1.57668	1.21835	0.990557	0.933533	-0.715136	-1.35328	-1.40758	-2.11792	1.18671	-0.699584	0.25069	0.988945	-1.12938	-1.24073	2.57678	2.69607	1.44101	0.666852	0.356304	1.89793	2.09788	0.924303	-1.68308	3.18822	2.0204	3.46752	1.00118
		0.266667	1.36068	1.33638	1.38754	1.01282	-0.536944	-0.749029	3.54012	3.48975	3.79937	3.21277	3.28907	2.50916	2.30094	1.72561	0.488213	-2.47226	-2.13874	-1.53933	-0.398017	-1.331	1.94058	1.47524	1.13012	1.16219	-0.45561	-1.21377	-1.5277	-2.01944	1.42717	-0.557908	0.577951	1.32116	-0.996704	-1.20348	2.88053	3.06975	1.65498	0.795132	0.71289	2.34581	2.61213	1.33152	-1.64021	3.1882	2.0679	3.55295	1.42496
		0.283333	1.65488	1.33378	1.59164	1.08767	-0.716146	-0.687631	3.60112	3.54159	3.9219	3.07822	3.17329	2.76784	2.52944	1.93494	0.590648	-2.33269	-1.93483	-1.5124	-0.369277	-1.33781	2.30109	1.77384	1.30309	1.42035	-0.118837	-1.00101	-1.57471	-1.90823	1.69675	-0.338896	0.942657	1.64872	-0.79836	-1.11878	3.14048	3.34997	1.8372	0.949496	1.1139	2.7456	3.06423	1.72617	-1.57248	3.14096	2.07235	3.58828	1.84603
		0.3	1.92245	1.34123	1.79728	1.18868	-0.836871	-0.593599	3.60409	3.53538	3.95643	2.86755	2.98119	2.99978	2.74882	2.15713	0.74498	-2.10071	-1.65191	-1.44179	-0.332952	-1.32557	2.63842	2.09793	1.50806	1.69681	0.284692	-0.712801	-1.53714	-1.78897	1.98311	-0.0461714	1.32755	1.95979	-0.541588	-0.979988	3.34794	3.52412	1.98435	1.12992	1.53724	3.07985	3.43344	2.09506	-1.47714	3.06443	2.04611	3.57686	2.2448
		0.316667	2.15545	1.36753	2.00295	1.31272	-0.887627	-0.4656	3.56345	3.48422	3.9058	2.59441	2.72832	3.18397	2.95072	2.38157	0.946015	-1.78928	-1.29974	-1.32149	-0.278991	-1.28674	2.9337	2.42413	1.7385	1.97932	0.73608	-0.352771	-1.41026	-1.66448	2.26961	0.308957	1.71275	2.24505	-0.236883	-0.785842	3.49896	3.59038	2.09488	1.33337	1.9596	3.33916	3.70736	2.4245	-1.35288	2.97531	2.00133	3.52372	2.60319
		0.333333	2.34854	1.41967	2.20683	1.45694	-0.863652	-0.304414	3.49354	3.40222	3.78058	2.27838	2.43627	3.30591	3.12865	2.59672	1.18524	-1.41481	-0.893365	-1.14857	-0.195258	-1.21185	3.1718	2.72574	1.98338	2.25594	1.21003	0.069373	-1.19638	-1.53516	2.53733	0.708984	2.07856	2.4985	0.102742	-0.541679	3.59426	3.55735	2.16925	1.55351	2.35902	3.52243	3.88234	2.7015	-1.20044	2.88645	1.94819	3.43501	2.90682
		0.35	2.49945	1.50215	2.4055	1.61991	-0.766943	-0.112804	3.40671	3.30251	3.59734	1.94292	2.1302	3.35911	3.27863	2.79183	1.45234	-0.994549	-0.451382	-0.92349	-0.0695563	-1.09042	3.34367	2.97789	2.22889	2.5161	1.67803	0.538354	-0.904317	-1.39901	2.7677	1.13255	2.40791	2.71767	0.462647	-0.259491	3.63863	3.44207	2.21001	1.78147	2.71699	3.63561	3.9627	2.91581	-1.02262	2.80563	1.89382	3.31737	3.14632
		0.366667	2.60901	1.61629	2.59313	1.80201	-0.605179	0.104873	3.31199	3.19574	3.37619	1.61241	1.8355	3.34482	3.39926	2.95842	1.73674	-0.54498	0.00581284	-0.650048	0.108055	-0.912957	3.44752	3.16252	2.46061	2.75126	2.11203	1.03452	-0.548087	-1.25229	2.94496	1.55701	2.68811	2.90309	0.827654	0.0433434	3.63985	3.2671	2.22145	2.00722	3.01979	3.68946	3.95904	3.06195	-0.8237	2.73556	1.84213	3.17708	3.31793
		0.383333	2.68082	1.75956	2.76176	2.00479	-0.389851	0.343205	3.21442	3.08921	3.13794	1.30902	1.57419	3.27041	3.49126	3.0913	2.02843	-0.0812832	0.457634	-0.335252	0.343115	-0.673715	3.48859	3.27196	2.66583	2.95518	2.48813	1.53555	-0.14511	-1.09031	3.05818	1.96071	2.91138	3.05721	1.18328	0.34661	3.60732	3.05687	2.2091	2.22139	3.259	3.69681	3.88588	3.14056	-0.608734	2.67504	1.79445	3.0195	3.42284
		0.4	2.72026	1.92528	2.90256	2.22971	-0.13412	0.596204	3.11504	2.98659	2.90141	1.04987	1.36143	3.14685	3.55668	3.18885	2.31812	0.382184	0.884706	0.0109858	0.635234	-0.373207	3.47751	3.30995	2.83549	3.12391	2.78928	2.01839	0.285766	-0.908436	3.10208	2.32461	3.07445	3.183	1.51695	0.630741	3.55052	2.83434	2.17875	2.41665	3.43112	3.6699	3.75917	3.15854	-0.382853	2.62067	1.75054	2.84888	3.46605
		0.416667	2.73314	2.1028	3.00764	2.47639	0.14907	0.857624	3.01149	2.88834	2.68129	0.84505	1.20333	2.98606	3.59798	3.25261	2.59643	0.831022	1.27001	0.376363	0.977494	-0.019776	3.42792	3.28995	2.96525	3.2556	3.00675	2.46123	0.726118	-0.702853	3.0769	2.63311	3.17758	3.28277	1.81899	0.880493	3.47762	2.61823	2.13557	2.58862	3.53677	3.61837	3.59413	3.12783	-0.150943	2.56879	1.70979	2.66847	3.45469
		0.433333	2.72437	2.27838	3.07194	2.74113	0.448214	1.12112	2.89926	2.79247	2.48696	0.697063	1.09648	2.7987	3.61734	3.2862	2.85282	1.25012	1.59983	0.746995	1.35683	0.370431	3.35375	3.23128	3.05543	3.35	3.14011	2.84514	1.1594	-0.471291	2.98726	2.8744	3.2234	3.35743	2.08315	1.08796	3.39449	2.42145	2.08336	2.73576	3.5796	3.54816	3.40356	3.06318	0.0823805	2.51683	1.67194	2.48109	3.39665
		0.45	2.69676	2.43685	3.09445	3.01592	0.753665	1.38032	2.77349	2.69567	2.32217	0.601606	1.02955	2.59293	3.61619	3.29387	3.07486	1.62364	1.86458	1.10853	1.75527	0.775259	3.26714	3.15411	3.1099	3.40791	3.1959	3.15537	1.57175	-0.213615	2.84061	3.04045	3.21609	3.40644	2.30666	1.25411	3.30424	2.2507	2.02428	2.85847	3.56547	3.4615	3.19711	2.97952	0.312586	2.46407	1.63746	2.28967	3.29959
		0.466667	2.65081	2.56383	3.07846	3.28837	1.05742	1.62898	2.6309	2.59446	2.18561	0.549561	0.986493	2.37422	3.59507	3.27908	3.24854	1.93597	2.05933	1.44748	2.15179	1.16969	3.177	3.07479	3.13419	3.43039	3.1854	3.38218	1.95212	0.0676125	2.6458	3.12702	3.16088	3.42841	2.48978	1.38835	3.20729	2.1071	1.95901	2.9576	3.50198	3.3577	2.98122	2.88958	0.535097	2.41157	1.60736	2.09775	3.17046
		0.483333	2.58535	2.64818	3.03087	3.54258	1.35252	1.86127	2.47133	2.48611	2.0723	0.529591	0.950534	2.1461	3.55377	3.2433	3.35998	2.17328	2.18413	1.75253	2.52444	1.52951	3.08845	3.00254	3.13325	3.41821	3.12208	3.52128	2.29182	0.366714	2.41199	3.13387	3.06401	3.42202	2.63508	1.50609	3.10215	1.98756	1.88739	3.03265	3.39825	3.23455	2.75974	2.8024	0.745402	2.36146	1.58284	1.90954	3.01568
		0.5	2.49921	2.68411	2.96054	3.76081	1.63245	2.07209	2.29851	2.3693	1.97517	0.530702	0.907714	1.91149	3.49164	3.1857	3.39822	2.32549	2.24377	2.01561	2.85246	1.83464	3.0027	2.93825	3.10976	3.37151	3.01925	3.57381	2.58371	0.674719	2.14813	3.06497	2.93283	3.38694	2.74666	1.62496	2.98651	1.88641	1.8092	3.08041	3.26472	3.08988	2.53497	2.72294	0.939413	2.31595	1.5648	1.7297	2.84135
		0.516667	2.39326	2.67251	2.87638	3.92573	1.89051	2.25738	2.11966	2.24422	1.88682	0.544136	0.849164	1.67403	3.40804	3.10361	3.35814	2.38809	2.24711	2.23234	3.11822	2.07152	2.91741	2.87544	3.06332	3.29009	2.8883	3.54602	2.8216	0.979633	1.86284	2.92863	2.77578	3.32443	2.82939	1.76044	2.85855	1.79697	1.72489	3.09441	3.11262	2.92278	2.3088	2.65268	1.11398	2.27645	1.55373	1.56281	2.65366
		0.533333	2.27203	2.6211	2.78559	4.02285	2.11957	2.41413	1.94419	2.11249	1.8009	0.56426	0.771691	1.4388	3.30276	2.99382	3.24265	2.36335	2.20595	2.402	3.3088	2.23407	2.82726	2.80292	2.99083	3.17413	2.73764	3.44847	3.00009	1.26722	1.56453	2.73731	2.60224	3.2375	2.88828	1.92214	2.71821	1.71293	1.63598	3.06572	2.95284	2.73443	2.08364	2.59096	1.26732	2.24306	1.54972	1.41269	2.459
		0.55	2.14429	2.54325	2.6924	4.04276	2.31215	2.54036	1.7818	1.97673	1.71303	0.588447	0.676913	1.21226	3.17639	2.85438	3.06301	2.26065	2.1336	2.52685	3.41722	2.32363	2.72495	2.70837	2.88805	3.02535	2.57258	3.29495	3.11509	1.52227	1.26163	2.50673	2.42203	3.13061	2.92796	2.11157	2.56791	1.62933	1.54519	2.98495	2.79438	2.52822	1.86292	2.53643	1.39919	2.21453	1.55273	1.28188	2.26389
		0.566667	2.02199	2.45569	2.59791	3.98292	2.46087	2.63478	1.64049	1.84003	1.62111	0.616197	0.569595	1.00125	3.03062	2.68625	2.83715	2.09582	2.04343	2.61114	3.44321	2.34797	2.60265	2.58197	2.75161	2.84787	2.39576	3.10109	3.16496	1.73016	0.962591	2.25452	2.24469	3.00905	2.95216	2.32175	2.41273	1.54327	1.45623	2.84536	2.64255	2.30938	1.651	2.48801	1.51075	2.18872	1.56278	1.17126	2.07462
		0.583333	1.91784	2.37558	2.50063	3.84838	2.55949	2.69662	1.525	1.70546	1.52514	0.647923	0.455944	0.811454	2.86826	2.49428	2.58618	1.88949	1.94765	2.66011	3.39339	2.31995	2.45391	2.41918	2.581	2.64866	2.20824	2.88271	3.15186	1.8786	0.675905	1.99844	2.07879	2.8783	2.96326	2.53874	2.25979	1.45411	1.37336	2.64588	2.49775	2.08427	1.45268	2.44515	1.60427	2.1633	1.58016	1.07998	1.89687
		0.6	1.84228	2.31745	2.3978	3.65143	2.60424	2.72559	1.43605	1.57552	1.42666	0.683751	0.342393	0.645921	2.69312	2.28717	2.33027	1.66467	1.85649	2.6791	3.28089	2.25586	2.27564	2.22215	2.37963	2.43702	2.01061	2.65425	3.08276	1.9591	0.409805	1.75439	1.93119	2.74347	2.9619	2.74448	2.11717	1.36341	1.30087	2.39337	2.35519	1.85961	1.2723	2.40739	1.68265	2.13641	1.60538	1.00555	1.73524
		0.616667	1.80085	2.29093	2.28684	3.40982	2.59527	2.72196	1.37038	1.45173	1.32805	0.722605	0.234981	0.504146	2.50981	2.07635	2.08491	1.44394	1.77763	2.67295	3.12406	2.17363	2.06965	1.99947	2.15486	2.22322	1.80405	2.42731	2.96957	1.96832	0.171886	1.53482	1.8066	2.60886	2.94692	2.92027	1.99249	1.27444	1.24254	2.10299	2.2061	1.64187	1.11291	2.37355	1.74912	2.10711	1.63903	0.944125	1.59294
		0.633333	1.79285	2.29958	2.16655	3.14377	2.53753	2.68688	1.32159	1.33437	1.23191	0.761658	0.139094	0.382165	2.32333	1.87402	1.85855	1.24654	1.7159	2.64563	2.94446	2.09083	1.84309	1.76458	1.91667	2.01662	1.59089	2.20962	2.8282	1.90894	-0.031457	1.34746	1.70724	2.47776	2.91564	3.04993	1.89154	1.19138	1.20117	1.79635	2.04017	1.43688	0.975787	2.34126	1.80699	2.07535	1.68148	0.890959	1.47161
		0.65	1.81172	2.34123	2.03774	2.8724	2.44082	2.62267	1.28157	1.22245	1.14056	0.796184	0.0592198	0.27359	2.1388	1.69099	1.65204	1.0859	1.67301	2.6	2.76417	2.02243	1.60748	1.53305	1.67583	1.82393	1.37466	2.00458	2.67643	1.7899	-0.195658	1.19474	1.63282	2.35231	2.8647	3.1221	1.81719	1.11842	1.17807	1.4977	1.84882	1.24967	0.860334	2.30704	1.85946	2.04171	1.73265	0.840882	1.37137
		0.666667	1.84693	2.40935	1.90324	2.61021	2.31871	2.533	1.24219	1.11405	1.05574	0.819815	-0.00153179	0.171272	1.96108	1.53497	1.45983	0.967963	1.64736	2.53771	2.60278	1.97883	1.3765	1.31983	1.44179	1.64796	1.15964	1.81147	2.53116	1.62598	-0.318541	1.07389	1.58072	2.23351	2.79115	3.13134	1.76876	1.05878	1.17287	1.22911	1.62838	1.0843	0.76457	2.26705	1.90943	2.00691	1.79165	0.788911	1.29094
		0.683333	1.88662	2.49511	1.76746	2.36481	2.18649	2.42294	1.19685	1.00698	0.978535	0.825235	-0.0420736	0.0690355	1.79457	1.40956	1.27242	0.890765	1.63424	2.45913	2.4747	1.96423	1.16299	1.13681	1.22122	1.48752	0.950238	1.62637	2.40562	1.43636	-0.400685	0.977595	1.5464	2.12118	2.69368	3.07797	1.742	1.01398	1.18337	1.00604	1.38225	0.9438	0.685818	2.21811	1.95913	1.97135	1.85652	0.730852	1.22803
		0.7	1.92007	2.58923	1.63584	2.13632	2.05867	2.29873	1.14165	0.899589	0.909268	0.805278	-0.0639303	-0.0370594	1.64297	1.31433	1.07936	0.845201	1.62639	2.36357	2.38725	1.97603	0.976233	0.991361	1.01747	1.33832	0.750391	1.44374	2.30721	1.2424	-0.445487	0.895299	1.52396	2.0141	2.57354	2.96701	1.72948	0.983393	1.20592	0.83446	1.12134	0.829909	0.621383	2.15847	2.00977	1.93499	1.92399	0.663833	1.1797
		0.716667	1.93935	2.68317	1.51424	1.91893	1.94684	2.16745	1.07585	0.791619	0.847509	0.754271	-0.0714437	-0.148242	1.50904	1.24574	0.872294	0.817035	1.61541	2.24981	2.34001	2.00538	0.820288	0.886071	0.831046	1.19455	0.563275	1.25821	2.23654	1.06461	-0.458932	0.814825	1.50672	1.91013	2.43491	2.80667	1.72158	0.964284	1.23599	0.710448	0.862567	0.742846	0.56893	2.08793	2.06114	1.89743	1.98948	0.586672	1.14272
		0.733333	1.93989	2.7694	1.40857	1.70397	1.85828	2.03642	1.00151	0.684682	0.792099	0.669323	-0.0713514	-0.263318	1.39443	1.19839	0.64738	0.789747	1.59342	2.11696	2.32563	2.0389	0.693991	0.819329	0.660775	1.05077	0.391309	1.0664	2.18776	0.919609	-0.449133	0.724285	1.48788	1.80662	2.28454	2.60684	1.70788	0.952311	1.26905	0.622163	0.625741	0.681176	0.526452	2.00731	2.11154	1.85827	2.04735	0.499994	1.11391
		0.75	1.92013	2.84085	1.32422	1.48373	1.79564	1.91253	0.922598	0.58226	0.741292	0.551166	-0.0718069	-0.3795	1.29942	1.16643	0.406791	0.747651	1.55504	1.96548	2.33162	2.06124	0.592494	0.786567	0.50516	0.903398	0.236328	0.867993	2.15016	0.81754	-0.425698	0.613897	1.46104	1.70085	2.13068	2.37806	1.67885	0.942365	1.30143	0.553443	0.429664	0.641883	0.491913	1.91759	2.15779	1.81749	2.09154	0.40609	1.09028
		0.766667	1.88069	2.8902	1.26541	1.25486	1.75754	1.80152	0.843719	0.489132	0.693038	0.404193	-0.0810503	-0.493378	1.22275	1.14446	0.158851	0.678684	1.49871	1.79813	2.34294	2.05791	0.50973	0.781572	0.363444	0.751622	0.0997047	0.666109	2.11064	0.760706	-0.398984	0.477426	1.42061	1.59066	1.98156	2.13093	1.62736	0.929581	1.33084	0.487785	0.288351	0.620718	0.462807	1.81928	2.19561	1.77561	2.11658	0.308554	1.06914
		0.783333	1.82361	2.90943	1.23419	1.02023	1.7398	1.70742	0.768955	0.410324	0.645447	0.235587	-0.1061	-0.601683	1.16153	1.12794	-0.0832755	0.576364	1.42719	1.6204	2.34455	2.01783	0.440827	0.79759	0.236058	0.597464	-0.0177501	0.466544	2.05646	0.743785	-0.379228	0.312986	1.36214	1.47509	1.84378	1.87598	1.55	0.910286	1.35657	0.411569	0.20829	0.612748	0.435926	1.71243	2.22011	1.73355	2.11871	0.211772	1.04805
		0.8	1.75187	2.89012	1.22956	0.788835	1.73663	1.63223	0.701073	0.349864	0.597296	0.0537812	-0.15178	-0.701671	1.11141	1.11302	-0.304172	0.440528	1.34688	1.44031	2.32349	1.93505	0.383611	0.82806	0.124426	0.445196	-0.116096	0.276343	1.97783	0.755556	-0.375543	0.123068	1.28255	1.35477	1.72115	1.62372	1.44759	0.882648	1.37907	0.315853	0.187235	0.612984	0.407559	1.59714	2.22632	1.69231	2.09691	0.12038	1.0248
		0.816667	1.66914	2.82458	1.2468	0.573655	1.74188	1.57594	0.641279	0.309675	0.548435	-0.13331	-0.220219	-0.791145	1.06694	1.09617	-0.489521	0.276853	1.26619	1.26738	2.27028	1.8095	0.338704	0.866972	0.0302821	0.300321	-0.196632	0.102061	1.86968	0.781636	-0.394811	-0.0861535	1.18028	1.23209	1.61412	1.38451	1.32499	0.846892	1.39925	0.196739	0.214675	0.616903	0.37417	1.47463	2.20963	1.65245	2.05348	0.0387565	0.997449
		0.833333	1.57953	2.70757	1.27763	0.388211	1.74979	1.53698	0.589425	0.288891	0.499926	-0.319675	-0.310907	-0.868301	1.02224	1.07378	-0.62931	0.0953518	1.19339	1.11112	2.17958	1.64674	0.30836	0.909001	-0.0451346	0.168443	-0.262109	-0.0517391	1.73244	0.807558	-0.44062	-0.305999	1.05543	1.11078	1.5202	1.16805	1.19009	0.805072	1.41774	0.054816	0.273701	0.620783	0.333367	1.34813	2.16616	1.61376	1.99385	-0.0294028	0.964383
		0.85	1.48721	2.53801	1.31119	0.242778	1.75569	1.51284	0.544489	0.28379	0.453768	-0.501741	-0.421089	-0.931558	0.971909	1.04212	-0.719969	-0.091751	1.13435	0.979247	2.05029	1.45677	0.294623	0.949478	-0.101712	0.0542001	-0.316577	-0.183313	1.57163	0.821395	-0.512483	-0.526613	0.909749	0.995133	1.43514	0.982654	1.05239	0.760471	1.43434	-0.105676	0.343864	0.621812	0.284851	1.22333	2.09301	1.57515	1.92571	-0.0813963	0.924465
		0.866667	1.39574	2.32022	1.33594	0.141356	1.75631	1.50081	0.505073	0.288332	0.412277	-0.677913	-0.546349	-0.979547	0.911891	0.997795	-0.764872	-0.272299	1.09095	0.876165	1.88521	1.25251	0.29763	0.984309	-0.14074	-0.0395144	-0.36487	-0.29372	1.39649	0.815458	-0.60562	-0.738145	0.746568	0.888931	1.35446	0.834518	0.921407	0.716775	1.44786	-0.277531	0.404486	0.618032	0.230924	1.10798	1.98851	1.53495	1.85743	-0.115735	0.877227
		0.883333	1.30725	2.06412	1.34184	0.0802619	1.74999	1.49859	0.469727	0.295182	0.377246	-0.847386	-0.681203	-1.01126	0.840261	0.938389	-0.773072	-0.436188	1.0601	0.802016	1.69042	1.04797	0.314698	1.00981	-0.16481	-0.111995	-0.411811	-0.386032	1.21805	0.786903	-0.711497	-0.931596	0.570665	0.79458	1.27494	0.727145	0.805375	0.677215	1.45645	-0.451132	0.437929	0.608205	0.176278	1.01077	1.85244	1.49122	1.79625	-0.132258	0.82303
		0.9	1.22199	1.78428	1.32234	0.048726	1.73648	1.50452	0.437083	0.296991	0.349149	-1.00873	-0.819571	-1.02627	0.757585	0.863289	-0.756805	-0.576704	1.034	0.752549	1.47435	0.856422	0.340471	1.02252	-0.177474	-0.164785	-0.461376	-0.464078	1.04715	0.737376	-0.819169	-1.09931	0.388041	0.712591	1.19552	0.661328	0.710231	0.643806	1.45817	-0.61517	0.432332	0.591663	0.127005	0.939785	1.68619	1.44231	1.74677	-0.132124	0.763157
		0.916667	1.13831	1.49781	1.27556	0.0313692	1.71644	1.51756	0.405881	0.287663	0.326698	-1.15885	-0.955096	-1.02487	0.666815	0.774098	-0.728586	-0.691059	1.00121	0.719857	1.24675	0.68888	0.367966	1.01919	-0.182828	-0.201351	-0.51603	-0.531081	0.892811	0.672017	-0.917243	-1.23525	0.205633	0.641722	1.1173	0.635468	0.639154	0.616855	1.45164	-0.757852	0.383335	0.568151	0.0890729	0.90076	1.4928	1.38717	1.71004	-0.117668	0.699756
		0.933333	1.05348	1.22181	1.20432	0.0119451	1.69074	1.53695	0.37502	0.263422	0.306918	-1.29282	-1.08139	-1.00801	0.572697	0.674556	-0.698829	-0.780082	0.948559	0.693815	1.01754	0.552831	0.390057	0.996968	-0.185163	-0.226432	-0.576332	-0.588558	0.761275	0.598133	-0.996057	-1.33513	0.0309243	0.579678	1.0428	0.646111	0.59248	0.594828	1.43653	-0.868657	0.29446	0.537701	0.0667241	0.895813	1.27684	1.32557	1.68377	-0.0921148	0.635634
		0.95	0.964916	0.970646	1.11507	-0.0225983	1.65969	1.56173	0.343716	0.223457	0.285804	-1.40466	-1.19226	-0.97702	0.480856	0.569895	-0.674479	-0.847221	0.863533	0.663963	0.795809	0.451397	0.400914	0.954016	-0.188772	-0.245163	-0.640889	-0.635716	0.655687	0.523762	-1.04955	-1.39667	-0.128568	0.524124	0.974659	0.688445	0.567984	0.574613	1.41356	-0.940243	0.176043	0.5005	0.0613256	0.922841	1.04413	1.25811	1.66334	-0.0591464	0.573901
		0.966667	0.871532	0.753865	1.01592	-0.0787369	1.62275	1.59048	0.311728	0.170044	0.259374	-1.4889	-1.28203	-0.933129	0.396776	0.465856	-0.65878	-0.897142	0.736714	0.621383	0.589206	0.382998	0.397007	0.890428	-0.197827	-0.262143	-0.706567	-0.669479	0.576196	0.456302	-1.07634	-1.41976	-0.265948	0.473628	0.914368	0.756606	0.561436	0.552184	1.38418	-0.969941	0.0428628	0.456829	0.0710853	0.97584	0.80135	1.18616	1.64357	-0.0224095	0.517538
		0.983333	0.774594	0.575013	0.914672	-0.154474	1.57869	1.62132	0.279503	0.108092	0.224833	-1.54227	-1.34595	-0.877124	0.324923	0.367681	-0.65189	-0.93429	0.563872	0.560214	0.40364	0.341649	0.37758	0.8092	-0.216283	-0.280658	-0.768938	-0.685113	0.520254	0.401249	-1.07969	-1.40665	-0.375726	0.428217	0.86148	0.843843	0.567403	0.52351	1.34989	-0.960219	-0.0890032	0.407062	0.0917024	1.04604	0.555761	1.11168	1.62037	0.0149542	0.46896
		1	0.677763	0.431672	0.817223	-0.239396	1.52649	1.65228	0.248096	0.0441634	0.181444	-1.56505	-1.38082	-0.809222	0.268182	0.279397	-0.651867	-0.961749	0.347379	0.478509	0.243401	0.317973	0.344674	0.716802	-0.247689	-0.302221	-0.822921	-0.677347	0.482922	0.361188	-1.06642	-1.36191	-0.454604	0.389381	0.813627	0.942758	0.580167	0.485523	1.31157	-0.917879	-0.205375	0.351758	0.11772	1.12357	0.314957	1.03702	1.59201	0.0506361	0.42966
		1.01667	0.586285	0.316598	0.726926	-0.316714	1.46654	1.68191	0.218835	-0.0148604	0.130811	-1.56134	-1.38557	-0.729328	0.227664	0.203522	-0.655636	-0.980705	0.0966589	0.37828	0.111401	0.300845	0.302815	0.622987	-0.294835	-0.326548	-0.863571	-0.641769	0.457167	0.335177	-1.04501	-1.29209	-0.502089	0.359533	0.767299	1.04576	0.594634	0.436884	1.26906	-0.8522	-0.296479	0.291783	0.144108	1.19925	0.08674	0.964708	1.55945	0.0832775	0.400016
		1.03333	0.505726	0.219716	0.644907	-0.36679	1.4018	1.70992	0.192838	-0.0631611	0.0764408	-1.53839	-1.36166	-0.637701	0.202823	0.141164	-0.659715	-0.990607	-0.172478	0.264799	0.00933887	0.279493	0.258541	0.539588	-0.359285	-0.351937	-0.886945	-0.576241	0.434328	0.318688	-1.02363	-1.20522	-0.520739	0.341155	0.719198	1.14578	0.607037	0.378342	1.22117	-0.772629	-0.358241	0.228395	0.167554	1.26591	-0.121064	0.897192	1.52577	0.112366	0.379268
		1.05	0.440667	0.130609	0.57099	-0.371443	1.3384	1.73742	0.170626	-0.0971034	0.022685	-1.50482	-1.31323	-0.535816	0.191781	0.0923151	-0.660703	-0.989953	-0.439602	0.145334	-0.0623728	0.245642	0.219738	0.478485	-0.440828	-0.375918	-0.890918	-0.482026	0.404933	0.304285	-1.00847	-1.11	-0.515869	0.335869	0.667689	1.23712	0.615281	0.312587	1.16623	-0.686751	-0.392149	0.163231	0.187096	1.31902	-0.301025	0.836574	1.49493	0.137948	0.365691
		1.06667	0.393898	0.0409995	0.504735	-0.318055	1.28521	1.76667	0.152004	-0.115826	-0.0265795	-1.46865	-1.24675	-0.427139	0.191702	0.0561078	-0.655665	-0.977473	-0.682386	0.0276526	-0.104917	0.195201	0.19477	0.44919	-0.536983	-0.395952	-0.875752	-0.364373	0.360002	0.283032	-1.00281	-1.01501	-0.49474	0.343722	0.613866	1.31601	0.618891	0.243657	1.10289	-0.599122	-0.403855	0.0981934	0.203995	1.35657	-0.446837	0.784371	1.47043	0.160288	0.356911
		1.08333	0.366226	-0.0532691	0.446038	-0.202573	1.25263	1.80027	0.136303	-0.121179	-0.0691067	-1.43543	-1.17019	-0.317479	0.199167	0.0309054	-0.642511	-0.953294	-0.879932	-0.0814042	-0.121427	0.129092	0.19133	0.456698	-0.64273	-0.409981	-0.844258	-0.232356	0.292732	0.24646	-1.00692	-0.927872	-0.465309	0.362866	0.56187	1.38077	0.618629	0.176094	1.03096	-0.511223	-0.401019	0.0352992	0.22097	1.37814	-0.554276	0.741346	1.45425	0.179571	0.350333
		1.1	0.356882	-0.151176	0.395044	-0.0307906	1.25044	1.83991	0.122777	-0.117104	-0.104854	-1.40736	-1.09192	-0.214701	0.210478	0.0142202	-0.62042	-0.919713	-1.01611	-0.176959	-0.11712	0.0529289	0.215102	0.50027	-0.750585	-0.416695	-0.80145	-0.0978953	0.200207	0.188633	-1.01858	-0.854431	-0.434817	0.389726	0.518289	1.43125	0.61597	0.114093	0.951843	-0.42233	-0.390936	-0.0234201	0.241123	1.38381	-0.622168	0.707425	1.44639	0.195772	0.343608
		1.11667	0.364158	-0.246621	0.351437	0.18243	1.28559	1.88515	0.110942	-0.10867	-0.135773	-1.38346	-1.01953	-0.127754	0.221936	0.00264968	-0.590177	-0.881252	-1.08225	-0.256541	-0.0988985	-0.0243246	0.268406	0.573491	-0.851161	-0.41551	-0.753743	0.0259181	0.0846139	0.107799	-1.03388	-0.798078	-0.408526	0.419583	0.490777	1.46783	0.612632	0.0608903	0.868553	-0.330898	-0.378505	-0.0759058	0.266876	1.3732	-0.653018	0.68173	1.44516	0.208704	0.335045
		1.13333	0.385998	-0.329606	0.313564	0.415815	1.36009	1.93258	0.100598	-0.101049	-0.164873	-1.36074	-0.95898	-0.0651677	0.230089	-0.00801064	-0.554267	-0.843892	-1.07868	-0.319849	-0.0743861	-0.0924	0.349165	0.665619	-0.934225	-0.40636	-0.707892	0.12694	-0.0465801	0.00704944	-1.048	-0.759218	-0.388872	0.447439	0.48624	1.49031	0.610247	0.0185248	0.785165	-0.2359	-0.364938	-0.11997	0.299206	1.34504	-0.653021	0.662727	1.44777	0.218202	0.323891
		1.15	0.420364	-0.388199	0.277845	0.645592	1.4698	1.9757	0.0915395	-0.098634	-0.194886	-1.33599	-0.914125	-0.0333684	0.231965	-0.0223331	-0.516516	-0.813677	-1.01461	-0.367924	-0.0505495	-0.142001	0.450533	0.763843	-0.990127	-0.389475	-0.669919	0.196143	-0.181779	-0.106347	-1.05603	-0.735067	-0.375231	0.468878	0.509125	1.4971	0.61019	-0.0120465	0.706041	-0.137703	-0.34737	-0.153207	0.33732	1.2975	-0.631359	0.64847	1.45118	0.224361	0.310395
		1.16667	0.465321	-0.410815	0.238916	0.849837	1.60441	2.00569	0.0831555	-0.104412	-0.226995	-1.30744	-0.886792	-0.035216	0.225317	-0.0445228	-0.481269	-0.795123	-0.906391	-0.402035	-0.0323085	-0.166807	0.561448	0.855828	-1.01138	-0.365291	-0.644286	0.229367	-0.30759	-0.222838	-1.05356	-0.719937	-0.364362	0.480731	0.56026	1.48523	0.613465	-0.0305811	0.635038	-0.0382911	-0.3194	-0.17307	0.378819	1.229	-0.598873	0.636935	1.45257	0.227694	0.295637
		1.18333	0.518983	-0.388291	0.190678	1.01223	1.74864	2.01295	0.0741923	-0.119613	-0.260073	-1.27589	-0.877179	-0.0691346	0.208839	-0.0775798	-0.452248	-0.789992	-0.774536	-0.422647	-0.0216383	-0.164867	0.668161	0.931847	-0.994081	-0.334571	-0.633499	0.228251	-0.411798	-0.333189	-1.03736	-0.70608	-0.3514	0.481348	0.636567	1.45126	0.620553	-0.0371341	0.574931	0.0591363	-0.272445	-0.177185	0.420267	1.13943	-0.566351	0.626379	1.44954	0.229114	0.281158
		1.2	0.579379	-0.315484	0.127978	1.12447	1.88455	1.98904	0.0629285	-0.143601	-0.290681	-1.2449	-0.884363	-0.129065	0.18234	-0.122637	-0.431436	-0.796911	-0.640034	-0.428864	-0.0174808	-0.139179	0.756514	0.985994	-0.938797	-0.298694	-0.638165	0.200053	-0.48613	-0.431012	-1.00587	-0.685031	-0.33126	0.470506	0.731659	1.3928	0.631201	-0.0317721	0.527162	0.150918	-0.197744	-0.163917	0.457981	1.03116	-0.542825	0.615701	1.43991	0.229727	0.268506
		1.21667	0.644358	-0.192199	0.0485338	1.18686	1.9945	1.92848	0.0477299	-0.174013	-0.313812	-1.22005	-0.906711	-0.205281	0.146874	-0.178706	-0.418436	-0.812033	-0.5207	-0.418611	-0.016542	-0.0973811	0.814553	1.0163	-0.850743	-0.25996	-0.657399	0.156259	-0.527981	-0.514445	-0.959611	-0.64919	-0.300129	0.449077	0.837101	1.31022	0.644237	-0.0145142	0.491887	0.233743	-0.0886739	-0.13303	0.488845	0.909583	-0.534192	0.60471	1.42141	0.230476	0.258837
		1.23333	0.711481	-0.023445	-0.0455559	1.2071	2.06412	1.82999	0.0277441	-0.207158	-0.324097	-1.20755	-0.942141	-0.285882	0.104759	-0.242926	-0.410607	-0.830568	-0.428297	-0.38955	-0.0146796	-0.050609	0.834853	1.02388	-0.739131	-0.22174	-0.689416	0.110204	-0.540654	-0.586469	-0.901167	-0.593269	-0.25673	0.418651	0.943949	1.2078	0.657523	0.0144867	0.468187	0.305193	0.0570004	-0.0861991	0.51093	0.783034	-0.542464	0.594239	1.39143	0.231762	0.252664
		1.25	0.777896	0.180926	-0.147226	1.19776	2.08453	1.6968	0.00335645	-0.238691	-0.317083	-1.21261	-0.988304	-0.358709	0.0594736	-0.311191	-0.404008	-0.848588	-0.366986	-0.340483	-0.00840751	-0.0116478	0.815999	1.01159	-0.615868	-0.188277	-0.732047	0.0741519	-0.532139	-0.653816	-0.834685	-0.515218	-0.203035	0.381288	1.04418	1.09383	0.668148	0.0546182	0.454336	0.363872	0.235501	-0.0271501	0.523763	0.661862	-0.565735	0.586064	1.34714	0.233158	0.249834
		1.26667	0.840158	0.40722	-0.245124	1.17307	2.05334	1.53599	-0.0238423	-0.264498	-0.290193	-1.23807	-1.04276	-0.413279	0.0153954	-0.378933	-0.394791	-0.864393	-0.333418	-0.27274	0.00399636	0.00737908	0.762858	0.982803	-0.49387	-0.164116	-0.783016	0.0565219	-0.512987	-0.724845	-0.764849	-0.416416	-0.144205	0.339409	1.13169	0.979521	0.672867	0.104473	0.448024	0.409058	0.436535	0.0387117	0.528228	0.557014	-0.598868	0.582583	1.28591	0.233326	0.249668
		1.28333	0.894072	0.639506	-0.325555	1.14594	1.97429	1.3572	-0.0515945	-0.281634	-0.243167	-1.28359	-1.1032	-0.442392	-0.0226293	-0.441767	-0.380515	-0.878885	-0.318468	-0.191091	0.0220384	-0.00264078	0.685522	0.940768	-0.385341	-0.153231	-0.839916	0.0600319	-0.494004	-0.807057	-0.695553	-0.301082	-0.087722	0.295767	1.20281	0.876986	0.668662	0.161633	0.446524	0.440037	0.644193	0.105188	0.526161	0.478244	-0.634643	0.586273	1.20605	0.230171	0.251181
		1.3	0.934647	0.861679	-0.375259	1.12584	1.85562	1.17099	-0.0777963	-0.289067	-0.177957	-1.34548	-1.16768	-0.44315	-0.0498273	-0.49584	-0.360777	-0.894655	-0.310203	-0.103749	0.0432303	-0.0458843	0.597222	0.88868	-0.300365	-0.158115	-0.900005	0.0812903	-0.484399	-0.904868	-0.628608	-0.175158	-0.0418775	0.253314	1.25625	0.796915	0.653241	0.222615	0.446859	0.455378	0.839267	0.166467	0.519793	0.432354	-0.665121	0.59905	1.10753	0.22121	0.253285
		1.31667	0.956275	1.05971	-0.384417	1.11779	1.70774	0.987403	-0.101217	-0.287999	-0.0982686	-1.41716	-1.2346	-0.41721	-0.0620912	-0.537874	-0.336847	-0.91408	-0.297392	-0.0213796	0.063734	-0.120565	0.511668	0.830342	-0.24598	-0.179074	-0.959995	0.112013	-0.490642	-1.01817	-0.562932	-0.0450286	-0.0139747	0.214843	1.29271	0.746563	0.625306	0.283025	0.446006	0.452464	1.00246	0.218283	0.511202	0.42183	-0.682956	0.621635	0.992618	0.204101	0.254905
		1.33333	0.953211	1.22359	-0.349096	1.12266	1.54097	0.814937	-0.121833	-0.281618	-0.00895837	-1.49009	-1.30233	-0.370271	-0.0565394	-0.56509	-0.310481	-0.937059	-0.272635	0.0446754	0.0791605	-0.219042	0.440498	0.7709	-0.225787	-0.213988	-1.0161	0.141512	-0.515994	-1.142	-0.494587	0.0835858	-0.00873088	0.182428	1.31431	0.72855	0.584564	0.337839	0.441181	0.427557	1.11774	0.258699	0.501879	0.444149	-0.682472	0.653137	0.866005	0.177224	0.255022
		1.35	0.920348	1.34844	-0.272479	1.13824	1.36377	0.659953	-0.140685	-0.274302	0.0845168	-1.55486	-1.36841	-0.310962	-0.0319464	-0.575204	-0.282396	-0.959286	-0.234304	0.0844754	0.0853065	-0.329036	0.391403	0.717076	-0.240024	-0.258625	-1.06446	0.159665	-0.560434	-1.26737	-0.417816	0.206266	-0.0273075	0.156819	1.32399	0.740673	0.531527	0.38184	0.430208	0.376505	1.17498	0.288289	0.492439	0.491917	-0.66051	0.690993	0.734535	0.140242	0.252688
		1.36667	0.854172	1.43455	-0.164559	1.16057	1.18201	0.526392	-0.159414	-0.270497	0.176535	-1.60228	-1.42873	-0.249348	0.0110052	-0.56667	-0.251154	-0.971804	-0.186814	0.0912709	0.0788058	-0.435657	0.367243	0.676606	-0.285941	-0.307424	-1.10195	0.159448	-0.620767	-1.38299	-0.326933	0.319975	-0.0672457	0.137027	1.32496	0.776578	0.467303	0.410152	0.411864	0.29597	1.17133	0.309638	0.48251	0.55388	-0.61702	0.731307	0.606433	0.0944929	0.247084
		1.38333	0.753685	1.48613	-0.0403225	1.18506	0.999254	0.415646	-0.179752	-0.273609	0.261666	-1.62436	-1.47693	-0.195364	0.0696846	-0.539156	-0.213002	-0.962252	-0.139206	0.0625385	0.0576958	-0.523794	0.366276	0.656889	-0.358348	-0.354521	-1.12701	0.138249	-0.690919	-1.47774	-0.21857	0.422665	-0.123309	0.120349	1.32033	0.827038	0.393529	0.418897	0.386085	0.184847	1.11105	0.326349	0.470754	0.61658	-0.555359	0.769525	0.490191	0.0431518	0.237627
		1.4	0.621037	1.50943	0.0830701	1.20701	0.817754	0.326546	-0.203221	-0.285231	0.335003	-1.61499	-1.50459	-0.157449	0.139715	-0.494085	-0.162804	-0.917677	-0.102558	2.46983e-05	0.021938	-0.580379	0.383257	0.663317	-0.45026	-0.394783	-1.14031	0.0977258	-0.762515	-1.54297	-0.0935823	0.512583	-0.18894	0.102917	1.31291	0.881518	0.31251	0.405881	0.353914	0.0454058	1.00411	0.341827	0.455069	0.666389	-0.482127	0.801274	0.393329	-0.00897713	0.224113
		1.41667	0.461663	1.51047	0.189417	1.22144	0.639716	0.255554	-0.231131	-0.304969	0.392533	-1.57043	-1.50243	-0.141539	0.215433	-0.434934	-0.0957783	-0.828227	-0.0870164	-0.0910097	-0.0262184	-0.596204	0.411023	0.697922	-0.553605	-0.424567	-1.14473	0.0424265	-0.825881	-1.57431	0.0420807	0.587556	-0.257908	0.0806759	1.30494	0.929778	0.227498	0.371178	0.317125	-0.116218	0.86402	0.358225	0.432974	0.691476	-0.406404	0.823106	0.321236	-0.0560684	0.206809
		1.43333	0.283769	1.49344	0.266174	1.2227	0.468243	0.197339	-0.264773	-0.33086	0.43151	-1.48945	-1.46236	-0.150521	0.290584	-0.367049	-0.00935157	-0.690746	-0.0992755	-0.20296	-0.0822044	-0.567075	0.442091	0.758832	-0.660042	-0.442118	-1.14476	-0.0221341	-0.871428	-1.57217	0.177924	0.644473	-0.325628	0.0505539	1.29794	0.963287	0.142892	0.317442	0.277652	-0.290469	0.705547	0.375812	0.402134	0.68342	-0.338314	0.832988	0.276352	-0.0922399	0.186423
		1.45	0.0972582	1.45989	0.306144	1.20424	0.307545	0.145729	-0.305584	-0.360215	0.450747	-1.37326	-1.37982	-0.184134	0.359154	-0.296877	0.0955256	-0.511164	-0.141096	-0.326931	-0.139582	-0.494216	0.469925	0.840758	-0.761845	-0.447559	-1.14521	-0.0911922	-0.891153	-1.54091	0.300808	0.679205	-0.389842	0.0114806	1.29228	0.976256	0.0641219	0.249746	0.236979	-0.465642	0.542708	0.392886	0.360957	0.638239	-0.287206	0.830424	0.257857	-0.112719	0.163928
		1.46667	-0.0876961	1.4091	0.307898	1.15899	0.162314	0.0949565	-0.355077	-0.390563	0.450723	-1.22524	-1.25566	-0.239303	0.416241	-0.230757	0.214109	-0.30488	-0.209059	-0.453378	-0.190963	-0.383869	0.489642	0.936277	-0.852796	-0.442563	-1.14983	-0.161732	-0.879907	-1.48694	0.397639	0.687086	-0.450487	-0.0350402	1.28688	0.966122	-0.00292565	0.174933	0.195752	-0.62972	0.387378	0.406218	0.309107	0.556848	-0.259918	0.816231	0.261946	-0.114957	0.140265
		1.48333	-0.262133	1.33925	0.275049	1.08061	0.0364429	0.040797	-0.41446	-0.420367	0.433437	-1.05045	-1.09687	-0.310792	0.458722	-0.173599	0.338679	-0.0948452	-0.295422	-0.572268	-0.229168	-0.246106	0.498138	1.03744	-0.928912	-0.429833	-1.16009	-0.23255	-0.83605	-1.41647	0.458064	0.663924	-0.508922	-0.0849609	1.27882	0.933383	-0.0529027	0.100549	0.153777	-0.772329	0.248521	0.411855	0.247774	0.445027	-0.259668	0.792102	0.282649	-0.0994104	0.116021
		1.5	-0.419444	1.24898	0.214752	0.965301	-0.0683968	-0.0187382	-0.48404	-0.449297	0.402009	-0.855122	-0.915728	-0.392143	0.485572	-0.127927	0.460129	0.0923091	-0.389598	-0.673047	-0.24828	-0.0929606	0.493804	1.1372	-0.988779	-0.412521	-1.17464	-0.303599	-0.761358	-1.33368	0.476366	0.60739	-0.56684	-0.132321	1.26333	0.880809	-0.0821687	0.0336364	0.110413	-0.886384	0.131966	0.406092	0.179604	0.313027	-0.285937	0.760086	0.312977	-0.0697155	0.0911877
		1.51667	-0.55594	1.13885	0.135913	0.813758	-0.153719	-0.08337	-0.562603	-0.477983	0.360114	-0.646193	-0.727653	-0.476716	0.497701	-0.0935713	0.569837	0.231175	-0.4799	-0.744804	-0.244271	0.0637618	0.476067	1.23029	-1.03331	-0.393698	-1.18957	-0.374975	-0.660204	-1.24017	0.452105	0.518391	-0.625258	-0.170322	1.23421	0.812288	-0.0897473	-0.0203351	0.0651944	-0.969096	0.0405648	0.386361	0.108303	0.174728	-0.335245	0.72214	0.346127	-0.0321788	0.0650944
		1.53333	-0.670737	1.01229	0.0476212	0.63248	-0.224309	-0.151122	-0.647056	-0.507423	0.311386	-0.431018	-0.548379	-0.558653	0.497371	-0.0681693	0.661262	0.302323	-0.555177	-0.777005	-0.215138	0.21453	0.445008	1.31364	-1.06493	-0.375964	-1.19942	-0.445996	-0.538309	-1.13565	0.389516	0.401981	-0.683804	-0.192606	1.18478	0.731652	-0.0777026	-0.0581339	0.0183983	-1.02218	-0.0254749	0.351901	0.0380145	0.0462876	-0.402374	0.679841	0.376471	0.00534635	0.0365278
		1.55	-0.765084	0.87587	-0.0419865	0.433889	-0.287264	-0.21919	-0.732464	-0.538256	0.258937	-0.217315	-0.391349	-0.633562	0.487338	-0.0482674	0.7309	0.295749	-0.606178	-0.760828	-0.160695	0.353386	0.401233	1.3862	-1.08625	-0.361219	-1.19861	-0.514677	-0.40142	-1.01954	0.296038	0.267379	-0.740483	-0.19449	1.10938	0.641863	-0.0507151	-0.0789532	-0.0287321	-1.05125	-0.0682439	0.304035	-0.0273381	-0.0558416	-0.481496	0.634306	0.400161	0.0349316	0.00404227
		1.56667	-0.841406	0.738919	-0.126318	0.234951	-0.350217	-0.284724	-0.812526	-0.570182	0.205099	-0.0132706	-0.266017	-0.69874	0.470008	-0.0306376	0.778457	0.212233	-0.626589	-0.690846	-0.0823229	0.47814	0.346027	1.44851	-1.09882	-0.350579	-1.18291	-0.577758	-0.254285	-0.892806	0.180523	0.12695	-0.791838	-0.173878	1.00492	0.544786	-0.0149017	-0.0841425	-0.0742468	-1.06453	-0.0918452	0.24601	-0.0845887	-0.117419	-0.566756	0.586311	0.415314	0.0500171	-0.0336256
		1.58333	-0.902373	0.612651	-0.200512	0.0544502	-0.419252	-0.345234	-0.880343	-0.601683	0.151411	0.172426	-0.177331	-0.752871	0.446874	-0.0133505	0.806265	0.0623834	-0.613714	-0.566545	0.0170365	0.589402	0.281653	1.50206	-1.1022	-0.344419	-1.15059	-0.631233	-0.100217	-0.759045	0.0516678	-0.00572644	-0.833383	-0.131725	0.872338	0.441585	0.0237865	-0.076651	-0.116188	-1.07116	-0.102132	0.182443	-0.131594	-0.129035	-0.652301	0.536565	0.421898	0.0464901	-0.0771331
		1.6	-0.950242	0.508741	-0.261435	-0.0904602	-0.497116	-0.398578	-0.929284	-0.630108	0.0988061	0.330836	-0.126171	-0.795343	0.418412	0.00375643	0.818113	-0.13623	-0.568772	-0.393169	0.132627	0.688819	0.211586	1.54841	-1.0939	-0.342512	-1.10294	-0.671211	0.0586813	-0.624568	-0.0830233	-0.118183	-0.860207	-0.0719191	0.717255	0.333514	0.0611043	-0.0603444	-0.153478	-1.07949	-0.106349	0.118511	-0.167215	-0.0881899	-0.732047	0.486037	0.421501	0.0231615	-0.126181
		1.61667	-0.986621	0.437573	-0.307632	-0.187631	-0.582329	-0.442805	-0.95373	-0.652069	0.0478694	0.453529	-0.110202	-0.825408	0.384465	0.0193339	0.81783	-0.362957	-0.496669	-0.181474	0.257618	0.777214	0.140477	1.58836	-1.07027	-0.344237	-1.04407	-0.694852	0.220753	-0.49732	-0.217629	-0.201165	-0.867682	-0.000613167	0.549725	0.222692	0.0954647	-0.0393301	-0.186657	-1.09558	-0.112512	0.0590823	-0.191063	-0.000128489	-0.799629	0.436239	0.4171	-0.0183814	-0.179324
		1.63333	-1.01253	0.406307	-0.339359	-0.232245	-0.669461	-0.4761	-0.949552	-0.663987	-0.000978294	0.533809	-0.12462	-0.841492	0.344978	0.0313538	0.807922	-0.597973	-0.405228	0.0536108	0.383231	0.853305	0.0736612	1.62117	-1.028	-0.348846	-0.980063	-0.701042	0.383816	-0.385182	-0.347647	-0.24989	-0.852267	0.0748574	0.382879	0.11249	0.128014	-0.0173661	-0.218181	-1.1224	-0.12848	0.00802731	-0.203137	0.122932	-0.848824	0.389317	0.412836	-0.0744233	-0.233991
		1.65	-1.0286	0.417138	-0.358591	-0.227461	-0.750584	-0.497109	-0.914332	-0.662664	-0.0474397	0.568164	-0.162568	-0.840949	0.300829	0.0381953	0.788573	-0.825228	-0.303892	0.295146	0.499572	0.913417	0.0162945	1.64437	-0.965919	-0.35578	-0.917604	-0.690612	0.544417	-0.294238	-0.469467	-0.264211	-0.812375	0.147234	0.230755	0.00732047	0.161773	0.00259061	-0.252127	-1.15973	-0.160754	-0.0321528	-0.203521	0.264034	-0.8744	0.347924	0.413713	-0.140034	-0.286727
		1.66667	-1.03531	0.466312	-0.368877	-0.183137	-0.817539	-0.505591	-0.847363	-0.645731	-0.0914295	0.557452	-0.21536	-0.820376	0.254463	0.0395934	0.757342	-1.03395	-0.202106	0.52664	0.597164	0.95221	-0.0277344	1.65426	-0.886249	-0.364952	-0.862455	-0.666012	0.697681	-0.227566	-0.57971	-0.2478	-0.749166	0.210457	0.105782	-0.088191	0.200164	0.018691	-0.29334	-1.20482	-0.213285	-0.0603635	-0.192263	0.404609	-0.873109	0.314862	0.425079	-0.21001	-0.333626
		1.68333	-1.0331	0.544439	-0.37492	-0.112976	-0.86437	-0.503171	-0.74957	-0.611945	-0.133197	0.507336	-0.272893	-0.776434	0.210081	0.0371256	0.709624	-1.21863	-0.107722	0.734213	0.668839	0.964094	-0.0567627	1.64713	-0.79493	-0.376915	-0.818081	-0.630588	0.83785	-0.184871	-0.674673	-0.206738	-0.667078	0.260379	0.0165592	-0.17037	0.24544	0.0302935	-0.346291	-1.25333	-0.286594	-0.0767289	-0.169499	0.52768	-0.844326	0.292596	0.451831	-0.279681	-0.370886
		1.7	-1.02236	0.638356	-0.381825	-0.030934	-0.889253	-0.49379	-0.623405	-0.561272	-0.173334	0.427693	-0.324584	-0.70694	0.173265	0.034124	0.639814	-1.37784	-0.0257514	0.907992	0.71138	0.94478	-0.0718452	1.62097	-0.700806	-0.392791	-0.78477	-0.587721	0.959292	-0.162905	-0.750068	-0.148107	-0.573785	0.294924	-0.0335143	-0.237559	0.29756	0.0378539	-0.413935	-1.30038	-0.377516	-0.0823501	-0.135815	0.62036	-0.7901	0.282783	0.497417	-0.345452	-0.395393
		1.71667	-1.00356	0.734245	-0.394158	0.0520113	-0.895253	-0.483518	-0.472783	-0.494827	-0.21258	0.331018	-0.360911	-0.611841	0.150104	0.0350525	0.542902	-1.51274	0.0421708	1.0425	0.726316	0.892527	-0.076569	1.57696	-0.613883	-0.413935	-0.759507	-0.540148	1.05759	-0.156446	-0.801196	-0.0789732	-0.479423	0.313747	-0.0464304	-0.290674	0.353891	0.0426237	-0.496893	-1.34129	-0.479734	-0.0791412	-0.0926679	0.675268	-0.714563	0.285976	0.562829	-0.405046	-0.405192
		1.73333	-0.977265	0.821111	-0.414992	0.129736	-0.889645	-0.479616	-0.302997	-0.414689	-0.251419	0.230268	-0.375236	-0.493708	0.145988	0.0445914	0.416091	-1.62557	0.0975331	1.13612	0.719547	0.808818	-0.0761101	1.52018	-0.54316	-0.441334	-0.736679	-0.489699	1.13017	-0.15951	-0.823577	-0.00597181	-0.395082	0.31763	-0.0286332	-0.333027	0.409818	0.046239	-0.593117	-1.37177	-0.585006	-0.0697621	-0.0427602	0.690768	-0.622985	0.301563	0.645908	-0.457408	-0.399781
		1.75	-0.944163	0.893462	-0.445251	0.200927	-0.881964	-0.488988	-0.120602	-0.323686	-0.289646	0.136706	-0.365347	-0.357481	0.164373	0.066679	0.260025	-1.71882	0.143973	1.19002	0.699841	0.698393	-0.0757287	1.45913	-0.494694	-0.474951	-0.709482	-0.437421	1.17625	-0.166589	-0.81396	0.064645	-0.330772	0.307923	0.0107276	-0.369413	0.459988	0.0503361	-0.698072	-1.38794	-0.684812	-0.0575622	0.00986178	0.6704	-0.520818	0.327971	0.74121	-0.502284	-0.380142
		1.76667	-0.905044	0.952144	-0.483531	0.267324	-0.881266	-0.516383	0.0668069	-0.225171	-0.326076	0.058367	-0.334158	-0.209477	0.205835	0.103753	0.0793797	-1.79486	0.185822	1.20679	0.676677	0.568773	-0.0790447	1.40398	-0.470409	-0.513213	-0.6717	-0.383971	1.19612	-0.173781	-0.771469	0.126825	-0.293341	0.286289	0.061795	-0.404754	0.499726	0.0563113	-0.805284	-1.38602	-0.771941	-0.0463773	0.0600628	0.621722	-0.413098	0.363021	0.84058	-0.539579	-0.348519
		1.78333	-0.860564	1.00297	-0.526478	0.330978	-0.893412	-0.562821	0.250942	-0.12283	-0.358591	-0.000497433	-0.289173	-0.0559636	0.267649	0.156288	-0.117361	-1.85592	0.226612	1.18949	0.658089	0.429405	-0.0865627	1.36414	-0.467953	-0.552843	-0.619353	-0.330025	1.19018	-0.179708	-0.698575	0.174738	-0.284861	0.254858	0.115732	-0.442726	0.526109	0.0653005	-0.907101	-1.36236	-0.841586	-0.0400811	0.102239	0.554989	-0.304249	0.404294	0.934375	-0.568669	-0.307996
		1.8	-0.811053	1.05359	-0.5696	0.391691	-0.919143	-0.624672	0.423337	-0.0204946	-0.384558	-0.0389653	-0.240753	0.0981897	0.344017	0.222616	-0.31885	-1.90391	0.267873	1.14102	0.649142	0.290586	-0.0948981	1.34588	-0.481559	-0.589169	-0.551794	-0.276503	1.15821	-0.186111	-0.601598	0.20323	-0.302017	0.216632	0.165856	-0.484732	0.538375	0.0783229	-0.995496	-1.31383	-0.89163	-0.0419098	0.131193	0.481777	-0.198168	0.449403	1.01311	-0.587897	-0.261958
		1.81667	-0.756474	1.1098	-0.608284	0.445673	-0.953536	-0.69371	0.576031	0.0780771	-0.401526	-0.0582645	-0.19952	0.250202	0.426909	0.298934	-0.512364	-1.93998	0.30854	1.06415	0.651425	0.162301	-0.0969874	1.35075	-0.503615	-0.616856	-0.471889	-0.224566	1.09938	-0.197935	-0.490432	0.208688	-0.336698	0.175855	0.208092	-0.529501	0.537617	0.0964542	-1.06286	-1.23861	-0.922029	-0.0537196	0.143069	0.413716	-0.098344	0.496101	1.06917	-0.594496	-0.213571
		1.83333	-0.696751	1.17279	-0.638718	0.485916	-0.987017	-0.758265	0.702384	0.169486	-0.407949	-0.0603351	-0.17355	0.399154	0.507334	0.379468	-0.685547	-1.9637	0.345055	0.961775	0.663579	0.0531189	-0.0833773	1.37532	-0.526451	-0.630884	-0.385284	-0.175413	1.01303	-0.222643	-0.377442	0.190013	-0.377728	0.137991	0.240858	-0.573313	0.525983	0.12083	-1.10284	-1.13712	-0.93358	-0.0754085	0.13611	0.361314	-0.00777422	0.542235	1.09823	-0.585042	-0.165369
		1.85	-0.632496	1.23828	-0.658449	0.504132	-1.00769	-0.805338	0.797869	0.250982	-0.403708	-0.0466247	-0.166094	0.544882	0.576785	0.45677	-0.828143	-1.97234	0.372141	0.837368	0.682543	-0.030719	-0.0443656	1.41207	-0.543848	-0.627529	-0.298949	-0.13004	0.900016	-0.268656	-0.27567	0.149311	-0.413267	0.109136	0.264585	-0.610763	0.505757	0.15235	-1.11116	-1.01286	-0.926566	-0.104733	0.111019	0.332901	0.0713081	0.585689	1.10009	-0.556336	-0.119022
		1.86667	-0.565883	1.29784	-0.666433	0.493474	-1.00433	-0.823342	0.860662	0.32069	-0.390284	-0.0175197	-0.17444	0.686482	0.628563	0.522294	-0.933451	-1.96053	0.383961	0.695352	0.704971	-0.0859161	0.027462	1.45114	-0.551897	-0.605113	-0.219444	-0.0889857	0.76408	-0.3431	-0.196725	0.0919284	-0.433251	0.0949114	0.281053	-0.635802	0.478678	0.191103	-1.08653	-0.872606	-0.899852	-0.137654	0.0707702	0.333705	0.137776	0.624391	1.07868	-0.506465	-0.0753137
		1.88333	-0.501204	1.34194	-0.662621	0.451031	-0.969337	-0.804839	0.891761	0.377624	-0.370542	0.0274301	-0.190354	0.821118	0.658703	0.567297	-0.9993	-1.92084	0.375427	0.541256	0.728271	-0.112376	0.134924	1.48228	-0.549053	-0.564379	-0.151435	-0.052179	0.612569	-0.449299	-0.148893	0.0256445	-0.431174	0.0991565	0.292655	-0.642838	0.445711	0.235685	-1.03122	-0.725948	-0.850911	-0.169153	0.0199017	0.365094	0.191811	0.656496	1.04136	-0.435706	-0.034302
		1.9	-0.444678	1.36321	-0.647274	0.379223	-0.900604	-0.748602	0.894543	0.421434	-0.348227	0.0885745	-0.202061	0.943677	0.666344	0.584085	-1.02843	-1.8453	0.343337	0.381685	0.750913	-0.113135	0.274783	1.49646	-0.535562	-0.508423	-0.0968249	-0.0188615	0.456105	-0.584695	-0.135968	-0.040845	-0.404828	0.122849	0.301639	-0.627714	0.407257	0.282763	-0.951222	-0.583886	-0.776824	-0.194325	-0.036551	0.424162	0.234814	0.680678	0.99746	-0.346942	0.00436736
		1.91667	-0.403283	1.35896	-0.620352	0.285694	-0.802088	-0.660337	0.873777	0.451932	-0.327325	0.164842	-0.197357	1.04749	0.653511	0.567414	-1.02817	-1.7276	0.28712	0.224067	0.771991	-0.0939592	0.437568	1.48693	-0.512549	-0.442259	-0.0547317	0.0123135	0.30706	-0.739911	-0.157107	-0.0997118	-0.355915	0.16369	0.309401	-0.588418	0.363656	0.327166	-0.855597	-0.456933	-0.675955	-0.209436	-0.094162	0.503851	0.269054	0.696452	0.956483	-0.245493	0.0410837
		1.93333	-0.382841	1.33182	-0.581273	0.181863	-0.682755	-0.551729	0.834422	0.468589	-0.31139	0.252534	-0.167055	1.12589	0.624399	0.515709	-1.00949	-1.56544	0.209083	0.0761982	0.790325	-0.0626125	0.608777	1.4496	-0.48124	-0.372086	-0.0221872	0.042987	0.177167	-0.899328	-0.207699	-0.145512	-0.288889	0.216514	0.315953	-0.525407	0.315731	0.362664	-0.755071	-0.353081	-0.549589	-0.212661	-0.149883	0.593839	0.297231	0.704324	0.926218	-0.138382	0.0758954
		1.95	-0.385926	1.28857	-0.529244	0.0807023	-0.554416	-0.437911	0.780573	0.470246	-0.302924	0.344737	-0.107808	1.17397	0.584375	0.431718	-0.985455	-1.36242	0.114116	-0.0544731	0.803596	-0.0278421	0.77117	1.38298	-0.442591	-0.304416	0.00473655	0.0746214	0.0749344	-1.04325	-0.280891	-0.175976	-0.209539	0.274414	0.319711	-0.44153	0.265152	0.383335	-0.660105	-0.276181	-0.402864	-0.204259	-0.202211	0.682273	0.322111	0.705687	0.911184	-0.033283	0.108227
		1.96667	-0.410408	1.23765	-0.464061	-0.00561917	-0.429156	-0.333998	0.714932	0.455252	-0.302859	0.431687	-0.0235082	1.18997	0.538956	0.322357	-0.969148	-1.12869	0.00899129	-0.161782	0.807996	0.00193626	0.907642	1.28787	-0.397438	-0.245195	0.0297827	0.107944	0.00364985	-1.15116	-0.369223	-0.191866	-0.123831	0.330236	0.317689	-0.341564	0.214497	0.385134	-0.578941	-0.225172	-0.244505	-0.186161	-0.250679	0.758073	0.346299	0.702427	0.911765	0.0625761	0.136759
		1.98333	-0.449265	1.18624	-0.38712	-0.0676293	-0.317103	-0.251614	0.638968	0.422059	-0.310205	0.502134	0.0751612	1.17583	0.493002	0.197695	-0.971382	-0.880254	-0.0985933	-0.241891	0.79865	0.0201101	1.00394	1.16685	-0.346982	-0.199026	0.055734	0.142576	-0.0393482	-1.20539	-0.465834	-0.196016	-0.0372547	0.377932	0.306117	-0.231495	0.166986	0.367172	-0.516191	-0.194409	-0.0854278	-0.161146	-0.294867	0.813301	0.372086	0.696391	0.924235	0.143284	0.159518
		2	-0.491907	1.13821	-0.302209	-0.0997388	-0.225098	-0.196433	0.553605	0.370113	-0.321985	0.545403	0.172852	1.13685	0.450242	0.0693272	-0.998488	-0.636903	-0.200999	-0.29417	0.770766	0.0232685	1.05067	1.02377	-0.293275	-0.168599	0.0841705	0.177105	-0.0618625	-1.19439	-0.564946	-0.191991	0.0453346	0.413438	0.281354	-0.117744	0.125944	0.332218	-0.472358	-0.174979	0.0633015	-0.13191	-0.333351	0.844803	0.401215	0.688937	0.941702	0.204739	0.174181
		2.01667	-0.52671	1.0933	-0.215677	-0.100697	-0.156392	-0.167395	0.460136	0.30071	-0.333537	0.553595	0.25279	1.0807	0.413148	-0.051469	-1.05062	-0.419191	-0.291496	-0.321641	0.721156	0.0121585	1.04427	0.863299	-0.239362	-0.154425	0.115722	0.209707	-0.074684	-1.11489	-0.661714	-0.18287	0.119637	0.434894	0.240896	-0.00653772	0.0941431	0.28623	-0.444358	-0.156674	0.192416	-0.100365	-0.36307	0.854469	0.434535	0.680761	0.955749	0.244736	0.178533
		2.03333	-0.543974	1.04779	-0.135866	-0.0734388	-0.111194	-0.157798	0.360915	0.217452	-0.339223	0.523326	0.300207	1.01613	0.383033	-0.155354	-1.12111	-0.245107	-0.364851	-0.330697	0.64959	-0.00808537	0.98682	0.690564	-0.188924	-0.154879	0.150567	0.239142	-0.0887447	-0.972635	-0.751779	-0.170553	0.181845	0.442289	0.184255	0.0964302	0.0731713	0.236984	-0.426775	-0.130089	0.295665	-0.0673899	-0.379455	0.847881	0.471684	0.672106	0.958407	0.262733	0.170977
		2.05	-0.538434	0.996244	-0.0718431	-0.0244404	-0.0876715	-0.157833	0.259548	0.126059	-0.333446	0.45652	0.305158	0.951771	0.360232	-0.235983	-1.19719	-0.127112	-0.417653	-0.330052	0.559493	-0.0286977	0.884927	0.510926	-0.145459	-0.166557	0.188909	0.265725	-0.112441	-0.781509	-0.831018	-0.155771	0.228775	0.436791	0.113531	0.186031	0.063016	0.192227	-0.413406	-0.0883815	0.37006	-0.0330898	-0.377389	0.831719	0.511054	0.663235	0.943973	0.259458	0.150985
		2.06667	-0.510541	0.933654	-0.0317762	0.0373368	-0.0829996	-0.157738	0.160493	0.0335096	-0.311732	0.360069	0.264128	0.895021	0.344255	-0.290394	-1.2622	-0.0702136	-0.448472	-0.329113	0.457631	-0.0390615	0.748059	0.329814	-0.111289	-0.184879	0.231195	0.291764	-0.149898	-0.5613	-0.895794	-0.138688	0.258165	0.420018	0.0335418	0.257593	0.0619908	0.157888	-0.398653	-0.0282631	0.415348	0.0026407	-0.352706	0.810797	0.550244	0.654951	0.910257	0.23654	0.119364
		2.08333	-0.46613	0.85719	-0.0213253	0.101867	-0.0942192	-0.150628	0.0682393	-0.0533184	-0.271612	0.244521	0.180284	0.851213	0.333853	-0.318789	-1.29886	-0.0714582	-0.457939	-0.33613	0.352797	-0.0292417	0.58671	0.152525	-0.0867511	-0.204803	0.278026	0.321153	-0.200567	-0.334542	-0.943713	-0.11977	0.268996	0.393465	-0.0485645	0.306837	0.0670794	0.136907	-0.378424	0.0498665	0.433229	0.0395282	-0.303746	0.785835	0.58698	0.64888	0.858995	0.196282	0.0782997
		2.1	-0.41466	0.767127	-0.0424065	0.15972	-0.118814	-0.134199	-0.0136188	-0.129083	-0.21306	0.122177	0.062511	0.822801	0.327043	-0.323898	-1.29293	-0.120958	-0.448761	-0.356618	0.253813	0.00719451	0.410776	-0.0161288	-0.0698772	-0.221589	0.329827	0.358158	-0.260132	-0.123029	-0.974547	-0.100521	0.26165	0.358164	-0.124211	0.33004	0.074654	0.128952	-0.350505	0.142545	0.426794	0.076578	-0.2324	0.752884	0.620198	0.647292	0.79535	0.141636	0.0311462
		2.11667	-0.366549	0.666751	-0.0925926	0.203707	-0.15502	-0.110971	-0.0830671	-0.19106	-0.138416	0.00513255	-0.0762944	0.808742	0.321191	-0.310177	-1.2362	-0.20419	-0.425621	-0.39241	0.167426	0.0708213	0.228462	-0.172298	-0.0567397	-0.231478	0.386449	0.405805	-0.322244	0.0552965	-0.990782	-0.0837612	0.237815	0.314577	-0.184695	0.324465	0.081395	0.131055	-0.31445	0.244374	0.400406	0.112108	-0.144253	0.704674	0.650769	0.652469	0.726653	0.0762813	-0.0179837
		2.13333	-0.330364	0.561402	-0.165297	0.230174	-0.201869	-0.0871119	-0.13987	-0.239497	-0.0519035	-0.0963311	-0.221273	0.804194	0.313208	-0.283004	-1.12801	-0.304938	-0.394847	-0.441519	0.0967875	0.155178	0.0458566	-0.313581	-0.0424206	-0.232223	0.446851	0.464466	-0.380449	0.188468	-0.997344	-0.0733127	0.200141	0.262718	-0.222693	0.288934	0.085172	0.138851	-0.271178	0.349239	0.359878	0.144098	-0.0477373	0.633493	0.681437	0.665765	0.660662	0.00469768	-0.0647446
		2.15	-0.310713	0.456999	-0.250778	0.239514	-0.259006	-0.070306	-0.185234	-0.27708	0.0410675	-0.174677	-0.357556	0.800875	0.29991	-0.247965	-0.974875	-0.408097	-0.363748	-0.498763	0.0410704	0.247339	-0.132855	-0.439331	-0.0224007	-0.22341	0.508911	0.531147	-0.429811	0.271219	-1.00042	-0.0731268	0.151763	0.202464	-0.23362	0.224281	0.08562	0.147966	-0.22244	0.451309	0.312539	0.170684	0.0474812	0.534609	0.71586	0.686669	0.603713	-0.0679464	-0.105087
		2.16667	-0.307358	0.358503	-0.337857	0.235736	-0.326277	-0.0673781	-0.221085	-0.307685	0.134591	-0.22536	-0.47191	0.788246	0.278476	-0.210282	-0.788528	-0.501613	-0.339705	-0.55694	-0.00358938	0.330367	-0.304746	-0.550634	0.0059566	-0.206548	0.569387	0.599704	-0.467849	0.304293	-1.00561	-0.0861459	0.0958659	0.134049	-0.216521	0.133473	0.084218	0.155089	-0.170302	0.545663	0.266813	0.190566	0.132401	0.409125	0.757024	0.712227	0.559157	-0.136159	-0.135703
		2.18333	-0.315687	0.268718	-0.416107	0.225062	-0.403192	-0.0823329	-0.249228	-0.33479	0.222814	-0.246544	-0.553996	0.755517	0.246923	-0.174314	-0.582999	-0.577172	-0.329158	-0.608194	-0.0420955	0.387193	-0.467385	-0.649884	0.0422525	-0.184859	0.623996	0.661902	-0.494777	0.292675	-1.01608	-0.113205	0.0353757	0.0586411	-0.174222	0.0212771	0.0838475	0.158438	-0.1167	0.628513	0.231147	0.203207	0.200349	0.265263	0.805647	0.737035	0.526438	-0.194731	-0.154308
		2.2	-0.328392	0.18771	-0.478035	0.213916	-0.488343	-0.115293	-0.270716	-0.360134	0.300341	-0.238589	-0.597236	0.694035	0.204451	-0.14317	-0.371902	-0.62978	-0.336757	-0.645318	-0.0780336	0.404945	-0.618299	-0.74013	0.0825778	-0.162778	0.667632	0.70892	-0.513112	0.243446	-1.03134	-0.152342	-0.0271262	-0.0211619	-0.112677	-0.106412	0.0879501	0.157592	-0.0631507	0.697146	0.212481	0.208777	0.247971	0.117736	0.859148	0.753897	0.501017	-0.239418	-0.159725
		2.21667	-0.337705	0.113033	-0.520691	0.206798	-0.57896	-0.162542	-0.285614	-0.383042	0.362534	-0.20357	-0.599296	0.599451	0.151604	-0.118424	-0.166607	-0.656711	-0.364932	-0.66272	-0.111834	0.378462	-0.754832	-0.824329	0.119989	-0.145182	0.694769	0.732962	-0.52684	0.163971	-1.04717	-0.198725	-0.0893304	-0.101125	-0.039692	-0.243318	0.0995396	0.152882	-0.0106144	0.749798	0.214708	0.20792	0.275347	-0.0146713	0.911578	0.755013	0.475246	-0.267496	-0.151821
		2.23333	-0.337556	0.0406764	-0.546157	0.204665	-0.670746	-0.21753	-0.293216	-0.400668	0.40582	-0.144987	-0.562155	0.472986	0.0901982	-0.10002	0.0242685	-0.656521	-0.41393	-0.656963	-0.140159	0.311916	-0.874347	-0.904704	0.145956	-0.136458	0.700113	0.7286	-0.540295	0.0609663	-1.05685	-0.245266	-0.149104	-0.175639	0.0366653	-0.383287	0.120382	0.1447	0.0404754	0.785579	0.237615	0.201418	0.285271	-0.11263	0.95452	0.73343	0.439987	-0.278002	-0.131349
		2.25	-0.32499	-0.0334402	-0.560666	0.204285	-0.758053	-0.272447	-0.292545	-0.408991	0.428023	-0.0676794	-0.491697	0.321389	0.023047	-0.086442	0.194358	-0.628628	-0.482182	-0.626863	-0.156804	0.217999	-0.974577	-0.982278	0.152491	-0.139564	0.679485	0.693662	-0.55696	-0.0594182	-1.0532	-0.283788	-0.204535	-0.238508	0.109556	-0.520331	0.150548	0.133061	0.0900639	0.804511	0.276632	0.189888	0.282007	-0.160036	0.978646	0.684412	0.386679	-0.27157	-0.0997878
		2.26667	-0.300527	-0.111869	-0.572484	0.198816	-0.834436	-0.319861	-0.282907	-0.404168	0.428698	0.0222264	-0.396778	0.155625	-0.0464185	-0.075201	0.338606	-0.573568	-0.566779	-0.573259	-0.15481	0.11488	-1.05378	-1.05653	0.134458	-0.155292	0.630787	0.629537	-0.578411	-0.190812	-1.03093	-0.306475	-0.254229	-0.284102	0.174457	-0.64831	0.188463	0.117566	0.138214	0.807583	0.323456	0.173549	0.269876	-0.14719	0.975478	0.606405	0.309355	-0.2499	-0.0592338
		2.28333	-0.267543	-0.194334	-0.589154	0.179492	-0.89344	-0.354018	-0.264269	-0.383735	0.409406	0.117461	-0.287885	-0.011248	-0.114543	-0.0635556	0.452522	-0.493587	-0.663778	-0.498601	-0.129055	0.0218573	-1.11058	-1.12516	0.0913851	-0.181875	0.554813	0.540866	-0.603719	-0.325735	-0.988435	-0.307261	-0.297831	-0.3086	0.229658	-0.760477	0.231391	0.0977942	0.184835	0.796753	0.367337	0.152099	0.252107	-0.0727743	0.938974	0.501426	0.206124	-0.215083	-0.0123281
		2.3	-0.231025	-0.27714	-0.61494	0.138038	-0.929481	-0.371566	-0.237339	-0.347283	0.373813	0.209948	-0.175643	-0.166371	-0.177789	-0.0493424	0.532016	-0.393082	-0.768192	-0.406509	-0.0784518	-0.0450644	-1.14347	-1.1839	0.0282028	-0.215062	0.455616	0.434668	-0.62955	-0.455259	-0.9285	-0.282884	-0.3366	-0.310914	0.276136	-0.849317	0.276161	0.0738772	0.229455	0.774757	0.396715	0.124767	0.230216	0.0557197	0.866683	0.374836	0.0797494	-0.168993	0.0378077
		2.31667	-0.196172	-0.353504	-0.649257	0.0691614	-0.938576	-0.371713	-0.203361	-0.296474	0.327521	0.291336	-0.069494	-0.298926	-0.232996	-0.0316696	0.573786	-0.278469	-0.873714	-0.301417	-0.00702654	-0.0765041	-1.15045	-1.22651	-0.0453844	-0.248668	0.340207	0.319045	-0.651003	-0.569572	-0.857667	-0.233396	-0.373737	-0.293021	0.316911	-0.906986	0.319881	0.047042	0.271147	0.744756	0.400858	0.0905575	0.204011	0.222987	0.760359	0.2346	-0.062819	-0.112979	0.0877015
		2.33333	-0.16725	-0.414723	-0.686552	-0.0275296	-0.918769	-0.356008	-0.163759	-0.234531	0.277579	0.353615	0.0230954	-0.401175	-0.277566	-0.0112426	0.576028	-0.157424	-0.972379	-0.188305	0.0764339	-0.0711455	-1.12891	-1.24509	-0.11683	-0.275535	0.217613	0.201773	-0.662968	-0.659418	-0.784529	-0.162088	-0.414138	-0.259578	0.356049	-0.926367	0.360417	0.01987	0.308652	0.709835	0.371289	0.0486796	0.172134	0.408131	0.625995	0.0902422	-0.211794	-0.0479823	0.133764
		2.35	-0.146888	-0.451914	-0.717622	-0.146742	-0.87016	-0.327946	-0.119771	-0.165495	0.231637	0.389747	0.0967581	-0.468724	-0.30959	0.00979917	0.5391	-0.0377146	-1.05443	-0.0724225	0.160057	-0.0351072	-1.07616	-1.23089	-0.173498	-0.288739	0.0974881	0.0891674	-0.661554	-0.717961	-0.71749	-0.0748797	-0.463465	-0.216923	0.397537	-0.902475	0.396486	-0.00383585	0.34071	0.672442	0.302915	-0.000877785	0.132915	0.587586	0.473208	-0.0483056	-0.356405	0.0249942	0.172612
		2.36667	-0.135761	-0.457884	-0.731914	-0.278124	-0.794608	-0.292521	-0.0721796	-0.0935018	0.196839	0.394247	0.147813	-0.500235	-0.327918	0.0285326	0.46597	0.0738853	-1.10873	0.0410418	0.231408	0.0203312	-0.990473	-1.17557	-0.205501	-0.282888	-0.0113145	-0.0144807	-0.645037	-0.742364	-0.66273	0.0206451	-0.526625	-0.171741	0.444264	-0.833714	0.42735	-0.0195609	0.3665	0.633887	0.194838	-0.0568014	0.0852517	0.738208	0.314	-0.171802	-0.486746	0.104229	0.201428
		2.38333	-0.132529	-0.428706	-0.720095	-0.408183	-0.695351	-0.255724	-0.0212085	-0.02227	0.178614	0.363728	0.173647	-0.496969	-0.332205	0.0422041	0.362385	0.17227	-1.12378	0.147393	0.280222	0.0819261	-0.8722	-1.07286	-0.207943	-0.25525	-0.101835	-0.10676	-0.613972	-0.734465	-0.622973	0.116428	-0.606055	-0.129768	0.497312	-0.722483	0.452242	-0.0228625	0.386016	0.593965	0.0508085	-0.116113	0.0292593	0.840049	0.160962	-0.272635	-0.595168	0.186712	0.218271
		2.4	-0.133929	-0.364646	-0.676186	-0.523051	-0.576743	-0.223871	0.0334321	0.0451874	0.17965	0.297418	0.17235	-0.462408	-0.32292	0.0492111	0.236815	0.254127	-1.08949	0.242868	0.300679	0.137668	-0.724529	-0.92017	-0.181994	-0.206496	-0.169493	-0.186424	-0.570419	-0.700207	-0.597314	0.205158	-0.700374	-0.0948353	0.555691	-0.57497	0.469722	-0.0102881	0.40018	0.550811	-0.120785	-0.174241	-0.0334476	0.878447	0.0252625	-0.345555	-0.67696	0.267919	0.222294
		2.41667	-0.135032	-0.270314	-0.598788	-0.611425	-0.444266	-0.202698	0.0923557	0.106673	0.199358	0.197644	0.142915	-0.402028	-0.301318	0.0497935	0.10012	0.317633	-0.999171	0.324902	0.292652	0.17914	-0.553502	-0.719798	-0.134597	-0.140841	-0.211952	-0.252453	-0.516633	-0.647921	-0.581979	0.281389	-0.803845	-0.0684624	0.616543	-0.400181	0.477216	0.0197419	0.410573	0.501074	-0.307552	-0.225599	-0.0998774	0.845257	-0.085163	-0.388125	-0.730321	0.342081	0.213829
		2.43333	-0.129769	-0.153993	-0.491239	-0.666951	-0.304754	-0.196329	0.156159	0.160799	0.234035	0.0701518	0.08605	-0.323142	-0.269408	0.0462083	-0.0351626	0.362014	-0.851655	0.392106	0.26158	0.202567	-0.367184	-0.479244	-0.076941	-0.065463	-0.228593	-0.303333	-0.453792	-0.585988	-0.571529	0.342406	-0.906872	-0.0499677	0.675728	-0.208646	0.470932	0.0662794	0.41883	0.440505	-0.49448	-0.264621	-0.166095	0.739252	-0.166763	-0.400833	-0.755838	0.402937	0.194353
		2.45	-0.111841	-0.0263419	-0.360793	-0.689415	-0.166591	-0.206302	0.224971	0.2069	0.277782	-0.0758594	0.00528499	-0.234589	-0.229886	0.0422874	-0.156084	0.387223	-0.652585	0.443917	0.216987	0.208425	-0.174298	-0.210556	-0.0221166	0.0107161	-0.219952	-0.336877	-0.381355	-0.520599	-0.560016	0.388691	-0.99741	-0.0369848	0.728578	-0.0112896	0.446303	0.125599	0.425897	0.36489	-0.666025	-0.287002	-0.227799	0.565835	-0.220495	-0.386811	-0.755775	0.444825	0.166379
		2.46667	-0.0759367	0.101245	-0.217135	-0.684484	-0.0395703	-0.231044	0.297983	0.244911	0.323957	-0.228125	-0.0921474	-0.146019	-0.186	0.0424694	-0.251031	0.393876	-0.41454	0.48009	0.169973	0.200009	0.0171677	0.0711968	0.0175054	0.078678	-0.187402	-0.350703	-0.29734	-0.454327	-0.541695	0.423843	-1.06287	-0.0261377	0.770595	0.181235	0.398918	0.1915	0.431447	0.271257	-0.808596	-0.290806	-0.280901	0.336239	-0.250948	-0.351194	-0.733446	0.46381	0.13326
		2.48333	-0.0190575	0.218275	-0.0706583	-0.662029	0.0658064	-0.266013	0.373042	0.275199	0.366721	-0.372239	-0.195259	-0.0667239	-0.141302	0.0505619	-0.31172	0.383432	-0.155579	0.50029	0.130362	0.181572	0.200884	0.349904	0.0326062	0.130995	-0.133208	-0.343208	-0.199478	-0.385912	-0.511202	0.453885	-1.09203	-0.0136986	0.797956	0.358773	0.325801	0.256201	0.433699	0.159027	-0.912879	-0.277083	-0.321977	0.0663629	-0.264704	-0.300197	-0.692744	0.458549	0.0988961
		2.5	0.0584215	0.316448	0.0691783	-0.633491	0.139615	-0.304555	0.446491	0.298397	0.402205	-0.493095	-0.290391	-0.00410376	-0.0992356	0.0685941	-0.334816	0.358486	0.103648	0.504026	0.104317	0.156699	0.372342	0.610328	0.0185464	0.163172	-0.0608612	-0.314731	-0.0868367	-0.311303	-0.463503	0.486007	-1.07651	0.00389596	0.807741	0.511721	0.226761	0.311699	0.429721	0.030792	-0.975362	-0.249773	-0.348546	-0.224697	-0.268444	-0.240143	-0.637872	0.430647	0.0673522
		2.51667	0.15229	0.390386	0.195089	-0.608971	0.174144	-0.339283	0.513296	0.315243	0.428885	-0.576745	-0.363401	0.0378631	-0.0626089	0.0961116	-0.322628	0.323011	0.343592	0.490956	0.0930896	0.127394	0.528317	0.839518	-0.0239656	0.174339	0.0245657	-0.268473	0.0386808	-0.225542	-0.393909	0.526892	-1.01174	0.0296694	0.797952	0.631301	0.105426	0.351282	0.416087	-0.10755	-0.998532	-0.214891	-0.359193	-0.516342	-0.267338	-0.176639	-0.573095	0.38441	0.0423518
		2.53333	0.254888	0.437747	0.302637	-0.594808	0.165495	-0.363612	0.567495	0.326405	0.447082	-0.612443	-0.402476	0.0596592	-0.0330508	0.130162	-0.282482	0.282406	0.54933	0.461488	0.0931908	0.0939914	0.665992	1.02754	-0.089179	0.167188	0.116331	-0.210834	0.171558	-0.12486	-0.29852	0.581	-0.897363	0.0657956	0.767439	0.710301	-0.0304155	0.370796	0.389646	-0.247401	-0.989624	-0.179215	-0.353586	-0.78836	-0.26408	-0.114112	-0.502469	0.32603	0.0267243
		2.55	0.356284	0.458864	0.39034	-0.592198	0.114729	-0.372976	0.602864	0.332272	0.457807	-0.59455	-0.400796	0.0662924	-0.0106505	0.165972	-0.224858	0.243246	0.71288	0.417308	0.0977935	0.0556726	0.782218	1.16763	-0.167458	0.147255	0.206384	-0.150975	0.30289	-0.00833225	-0.175091	0.649199	-0.737381	0.113277	0.715889	0.744237	-0.169394	0.369336	0.348141	-0.378735	-0.958243	-0.148839	-0.332445	-1.02281	-0.258784	-0.0557753	-0.429497	0.262428	0.021913
		2.56667	0.446046	0.456154	0.45925	-0.597158	0.028248	-0.365446	0.613652	0.332709	0.461416	-0.523916	-0.358286	0.066168	0.00606345	0.198119	-0.160761	0.212659	0.833591	0.36159	0.0988007	0.0112007	0.873299	1.25597	-0.246998	0.121777	0.286167	-0.0996077	0.421632	0.121355	-0.0241015	0.728133	-0.539976	0.171625	0.64394	0.732554	-0.29811	0.349161	0.290569	-0.49173	-0.913563	-0.12795	-0.297467	-1.20565	-0.249655	-0.00397509	-0.356763	0.20005	0.0276744
		2.58333	0.515174	0.433502	0.512196	-0.601745	-0.0827847	-0.341673	0.595293	0.326812	0.45667	-0.408369	-0.281925	0.0689092	0.0197137	0.221819	-0.0991734	0.197422	0.916562	0.298731	0.0888899	-0.0404704	0.935431	1.29159	-0.315756	0.0984018	0.347702	-0.0672315	0.516547	0.258154	0.150353	0.810559	-0.31712	0.238615	0.553397	0.679361	-0.403359	0.314947	0.217314	-0.578378	-0.861947	-0.118118	-0.251224	-1.32794	-0.234216	0.0392988	-0.285674	0.143891	0.0421019
		2.6	0.557748	0.395715	0.552821	-0.596129	-0.203929	-0.304264	0.545039	0.312849	0.440553	-0.262042	-0.184518	0.0826338	0.0332994	0.233922	-0.0453073	0.202868	0.969679	0.233695	0.0630209	-0.0997896	0.965624	1.27629	-0.363279	0.0839812	0.384672	-0.0621873	0.578326	0.393693	0.34025	0.886634	-0.083782	0.310259	0.447455	0.593328	-0.474575	0.272652	0.130177	-0.633731	-0.805703	-0.118179	-0.197005	-1.38629	-0.210748	0.0719715	-0.216422	0.096945	0.0619974
		2.61667	0.571921	0.34805	0.584621	-0.571021	-0.319632	-0.256855	0.462541	0.288517	0.408979	-0.103507	-0.0822258	0.111444	0.0492498	0.233354	-0.000102168	0.231826	1.00034	0.171213	0.0191898	-0.166345	0.96273	1.21474	-0.382163	0.0835896	0.393227	-0.0889978	0.601384	0.518728	0.534108	0.945877	0.143389	0.381101	0.330735	0.486582	-0.505847	0.228329	0.0324104	-0.656545	-0.743231	-0.124671	-0.138613	-1.38263	-0.179528	0.0917594	-0.148206	0.0601282	0.0835336
		2.63333	0.560021	0.295711	0.610101	-0.519896	-0.415643	-0.203175	0.350334	0.251595	0.35813	0.0470915	0.0085179	0.153892	0.0685986	0.22096	0.0389655	0.28384	1.01298	0.115132	-0.0414582	-0.238536	0.928143	1.11444	-0.368926	0.0998515	0.372299	-0.147397	0.584936	0.624559	0.71822	0.979285	0.34783	0.444824	0.209013	0.372854	-0.496996	0.18718	-0.07129	-0.649181	-0.670422	-0.13269	-0.0801476	-1.32335	-0.14353	0.0964846	-0.0797291	0.0325812	0.103032
		2.65	0.527718	0.243356	0.630189	-0.440571	-0.481126	-0.146326	0.21416	0.200889	0.285931	0.171404	0.0740203	0.202924	0.0905389	0.198932	0.0761486	0.354862	1.00812	0.0680958	-0.11494	-0.31309	0.865873	0.985312	-0.32427	0.132607	0.323408	-0.232307	0.533211	0.704137	0.878449	0.981048	0.515065	0.495084	0.0885812	0.265364	-0.453424	0.152932	-0.17496	-0.61685	-0.582727	-0.136939	-0.0257669	-1.21797	-0.108343	0.0847543	-0.00984404	0.0121675	0.117628
		2.66667	0.482512	0.194628	0.644017	-0.335862	-0.509934	-0.0884073	0.0629282	0.137179	0.193142	0.256117	0.10572	0.247357	0.11252	0.17008	0.115332	0.437554	0.983225	0.0316069	-0.194967	-0.38461	0.781981	0.838767	-0.252708	0.178974	0.250023	-0.334789	0.454841	0.752796	1.00225	0.949402	0.634605	0.52638	-0.024678	0.174935	-0.384796	0.127474	-0.271872	-0.566434	-0.477212	-0.132797	0.0205579	-1.07753	-0.0812351	0.0567476	0.061804	-0.00398309	0.125637
		2.68333	0.431908	0.151881	0.649167	-0.213194	-0.500702	-0.0304627	-0.0918775	0.0637951	0.0836891	0.295348	0.101589	0.274531	0.130862	0.137238	0.158212	0.522161	0.9347	0.00632971	-0.273662	-0.445485	0.683565	0.686458	-0.161704	0.233776	0.156733	-0.443705	0.361642	0.768615	1.08057	0.88641	0.701389	0.534799	-0.126279	0.108741	-0.302934	0.110712	-0.35539	-0.505194	-0.354032	-0.117229	0.0553264	-0.913108	-0.0695593	0.0147583	0.134337	-0.0189894	0.126529
		2.7	0.381778	0.116176	0.642373	-0.0832466	-0.455811	0.0272967	-0.237427	-0.013464	-0.0358926	0.291624	0.066426	0.273435	0.14174	0.102925	0.203283	0.597839	0.860409	-0.00753989	-0.342505	-0.486523	0.577712	0.53893	-0.0605034	0.290336	0.0484578	-0.547627	0.267013	0.752509	1.1094	0.796834	0.716555	0.518501	-0.213918	0.0697881	-0.219494	0.100539	-0.420025	-0.439724	-0.216948	-0.0893516	0.0758754	-0.734463	-0.0789188	-0.0368127	0.205552	-0.0357827	0.120574
		2.71667	0.335356	0.0874718	0.620526	0.0420897	-0.379599	0.0851337	-0.36127	-0.0871045	-0.157672	0.255127	0.0110702	0.237484	0.142276	0.0692679	0.245905	0.654161	0.761663	-0.0100501	-0.393533	-0.498514	0.470713	0.404586	0.0411852	0.341503	-0.0700541	-0.636514	0.184173	0.708083	1.09058	0.686485	0.68741	0.477928	-0.287794	0.05707	-0.144036	0.0930296	-0.462362	-0.375425	-0.0728914	-0.0505882	0.0808199	-0.549268	-0.111621	-0.0921395	0.272216	-0.0566775	0.108317
		2.73333	0.293086	0.0648694	0.581749	0.152036	-0.276562	0.143414	-0.453213	-0.149214	-0.27381	0.201269	-0.0493221	0.166249	0.131395	0.0380702	0.279436	0.682588	0.64417	-0.00149805	-0.420678	-0.474511	0.367776	0.289214	0.134414	0.380737	-0.19435	-0.702735	0.124437	0.641209	1.03181	0.560636	0.626613	0.415713	-0.350348	0.0662277	-0.0828962	0.0829569	-0.481572	-0.316562	0.0692187	-0.00437391	0.0704939	-0.363008	-0.165948	-0.145177	0.330671	-0.0829304	0.090132
		2.75	0.253314	0.0467769	0.526232	0.239021	-0.15018	0.202328	-0.506881	-0.192838	-0.377875	0.147095	-0.0977629	0.0657358	0.110246	0.0108963	0.297163	0.677581	0.517611	0.0173587	-0.420924	-0.412202	0.273192	0.196136	0.212015	0.403034	-0.320064	-0.741327	0.0957211	0.559283	0.945734	0.422955	0.550569	0.33631	-0.405484	0.0904725	-0.0390217	0.064681	-0.479326	-0.266722	0.200055	0.0445107	0.0472412	-0.179623	-0.236494	-0.191017	0.377555	-0.114334	0.0660423
		2.76667	0.213481	0.0308942	0.456613	0.300088	-0.00277347	0.261774	-0.520521	-0.213107	-0.465657	0.107333	-0.11835	-0.0527693	0.0820327	-0.0109427	0.294402	0.637201	0.394087	0.0449763	-0.394934	-0.315588	0.190688	0.126711	0.269287	0.40552	-0.442542	-0.749616	0.101512	0.470178	0.848184	0.275231	0.477131	0.245366	-0.457448	0.121695	-0.0126156	0.0332988	-0.459171	-0.229318	0.311519	0.0908144	0.0153942	-0.00266094	-0.315513	-0.226942	0.410383	-0.149003	0.0358814
		2.78333	0.171413	0.0141804	0.377784	0.337282	0.163753	0.321361	-0.4969	-0.207879	-0.535379	0.0910715	-0.0992211	-0.174955	0.0513216	-0.026523	0.270146	0.563111	0.28582	0.0787691	-0.346861	-0.195223	0.123685	0.080935	0.304323	0.387611	-0.556548	-0.726557	0.140491	0.381043	0.755764	0.11785	0.422797	0.148914	-0.50968	0.151662	-0.0022192	-0.0142172	-0.425658	-0.207768	0.398165	0.129713	-0.0191878	0.163507	-0.394858	-0.252829	0.427819	-0.183501	-0.000271557
		2.8	0.126204	-0.00701521	0.296244	0.357033	0.346734	0.380492	-0.442359	-0.177913	-0.587416	0.0999177	-0.0349883	-0.286268	0.0230054	-0.0355458	0.227669	0.459994	0.202687	0.115061	-0.283294	-0.0667482	0.0752707	0.0578326	0.317889	0.350774	-0.65626	-0.672199	0.206923	0.297174	0.683281	-0.0492886	0.399804	0.052509	-0.563912	0.173231	-0.00577412	-0.0782329	-0.383496	-0.205169	0.458177	0.157551	-0.0499858	0.312964	-0.467862	-0.270812	0.429568	-0.213405	-0.0415736
		2.81667	0.0784607	-0.0364709	0.219225	0.368675	0.541814	0.438423	-0.36535	-0.126659	-0.623762	0.128122	0.0719108	-0.374553	0.00123339	-0.0385844	0.173922	0.33456	0.150183	0.149343	-0.211653	0.051991	0.0478266	0.0556088	0.312965	0.298008	-0.735657	-0.587525	0.291763	0.221273	0.641375	-0.225767	0.41371	-0.0394577	-0.619742	0.181406	-0.0213421	-0.156301	-0.337006	-0.223534	0.493711	0.172321	-0.0709503	0.438498	-0.530569	-0.284382	0.415968	-0.234224	-0.0860503
		2.83333	0.0298735	-0.0773204	0.153753	0.38248	0.742697	0.494219	-0.274892	-0.0598078	-0.647475	0.164587	0.211359	-0.432052	-0.0113912	-0.0372118	0.117896	0.194344	0.128303	0.176829	-0.138505	0.144489	0.0425096	0.0716808	0.293958	0.233196	-0.789279	-0.474693	0.384247	0.153279	0.634923	-0.409945	0.462131	-0.124126	-0.674739	0.17409	-0.0473312	-0.243693	-0.289886	-0.262911	0.510527	0.173819	-0.0776319	0.532888	-0.581939	-0.297238	0.387538	-0.242481	-0.130562
		2.85	-0.017645	-0.131207	0.105814	0.407654	0.941738	0.546647	-0.179285	0.0153723	-0.662229	0.196145	0.367357	-0.456383	-0.0141393	-0.0338965	0.0685417	0.0465705	0.131612	0.193199	-0.0683159	0.198763	0.0588213	0.102757	0.265754	0.160496	-0.813171	-0.337488	0.47362	0.0908595	0.662498	-0.598695	0.535157	-0.200114	-0.725038	0.152344	-0.082316	-0.334437	-0.245197	-0.320857	0.516884	0.163493	-0.0680204	0.590855	-0.623061	-0.312286	0.34469	-0.236633	-0.17117
		2.86667	-0.062842	-0.197664	0.0796714	0.450654	1.13109	0.594094	-0.0852873	0.0909264	-0.671955	0.211122	0.52117	-0.450438	-0.0079955	-0.0316016	0.032903	-0.102666	0.150573	0.195325	-0.00302805	0.209339	0.0944813	0.14511	0.232825	0.0838874	-0.805771	-0.181649	0.550641	0.0304268	0.717075	-0.787596	0.617555	-0.26713	-0.76628	0.120008	-0.12467	-0.422532	-0.205382	-0.392515	0.521855	0.144045	-0.0428671	0.610971	-0.655861	-0.331032	0.287778	-0.217542	-0.203835
		2.88333	-0.105622	-0.274027	0.0772918	0.514118	1.30394	0.634634	0.00220078	0.159308	-0.680452	0.202213	0.655121	-0.421244	0.00489883	-0.033139	0.0149249	-0.248753	0.173871	0.181879	0.0574844	0.177659	0.145655	0.194963	0.198599	0.00689178	-0.768518	-0.0147899	0.608703	-0.0315451	0.787822	-0.97142	0.692357	-0.325434	-0.794667	0.0827547	-0.172291	-0.502974	-0.172218	-0.471369	0.533417	0.118867	-0.00541351	0.596678	-0.681861	-0.353455	0.217538	-0.188321	-0.22527
		2.9	-0.146904	-0.355865	0.0979508	0.596526	1.45537	0.666365	0.080074	0.214565	-0.690898	0.167935	0.75614	-0.378143	0.0219226	-0.0404443	0.0151491	-0.388347	0.191163	0.153634	0.114355	0.111049	0.207435	0.248819	0.165262	-0.0674991	-0.705985	0.154172	0.644452	-0.0972688	0.862612	-1.14473	0.744971	-0.375388	-0.807948	0.0467197	-0.222535	-0.572367	-0.14669	-0.55045	0.556738	0.0914368	0.0394062	0.555962	-0.701585	-0.378295	0.135731	-0.153592	-0.233713
		2.91667	-0.187878	-0.437812	0.138074	0.69258	1.58274	0.687979	0.146702	0.253341	-0.705286	0.112451	0.818185	-0.33069	0.0405564	-0.0540133	0.031112	-0.518758	0.195493	0.11346	0.168522	0.0207983	0.274385	0.303559	0.133964	-0.136761	-0.625519	0.315981	0.657977	-0.166769	0.930677	-1.30241	0.766739	-0.417242	-0.806095	0.0170553	-0.272414	-0.629077	-0.12888	-0.623582	0.593124	0.0647897	0.0860721	0.499673	-0.714753	-0.403595	0.0457578	-0.118361	-0.229432
		2.93333	-0.228943	-0.51446	0.191451	0.794139	1.68545	0.699382	0.201515	0.275396	-0.723941	0.0440878	0.842969	-0.28676	0.058721	-0.0726859	0.0581603	-0.637185	0.184793	0.0660203	0.219801	-0.0800225	0.340997	0.356295	0.105348	-0.198705	-0.536448	0.462106	0.652612	-0.237572	0.984729	-1.44001	0.756974	-0.451155	-0.791537	-0.00323503	-0.318913	-0.673	-0.117978	-0.686294	0.639898	0.0411741	0.129584	0.439094	-0.72109	-0.427265	-0.0470269	-0.0868824	-0.214791
		2.95	-0.268873	-0.581067	0.249901	0.891534	1.76439	0.702067	0.244595	0.283444	-0.745344	-0.0268254	0.838886	-0.251341	0.0748639	-0.0938746	0.090389	-0.740126	0.162004	0.0171917	0.266538	-0.178455	0.402006	0.404103	0.0800991	-0.251341	-0.448993	0.585593	0.634324	-0.305044	1.02198	-1.55395	0.722896	-0.477341	-0.768866	-0.0138331	-0.359317	-0.705137	-0.112491	-0.736143	0.691168	0.0219395	0.166268	0.383649	-0.721224	-0.44756	-0.135537	-0.0618506	-0.193887
		2.96667	-0.304625	-0.633932	0.304384	0.974994	1.82126	0.699002	0.276331	0.282279	-0.76645	-0.0900818	0.818527	-0.226295	0.0878781	-0.114158	0.121573	-0.823297	0.133868	-0.0267114	0.305898	-0.263038	0.452642	0.443899	0.0592602	-0.29283	-0.373079	0.681466	0.610685	-0.363267	1.04385	-1.64153	0.677498	-0.496193	-0.744032	-0.0168374	-0.391433	-0.727077	-0.110586	-0.772496	0.739289	0.0076447	0.194088	0.339546	-0.717118	-0.463316	-0.211729	-0.0441786	-0.171796
		2.98333	-0.331993	-0.670472	0.346352	1.03595	1.85788	0.69395	0.29718	0.277425	-0.783478	-0.137183	0.795399	-0.211082	0.0969865	-0.130058	0.146035	-0.882122	0.10872	-0.059823	0.334589	-0.324668	0.488893	0.472626	0.0442017	-0.321549	-0.317237	0.746652	0.589464	-0.406228	1.05442	-1.70088	0.63593	-0.508267	-0.723173	-0.0157659	-0.413673	-0.740519	-0.110485	-0.795895	0.776575	-0.00168759	0.212414	0.309725	-0.711745	-0.473947	-0.267804	-0.0333847	-0.153594
		3	-0.346921	-0.689111	0.369155	1.0681	1.87578	0.690383	0.307503	0.273631	-0.793005	-0.162224	0.780689	-0.204101	0.101672	-0.138781	0.159439	-0.912674	0.0939828	-0.0776139	0.349757	-0.357079	0.507805	0.487726	0.036257	-0.336251	-0.28768	0.779559	0.577051	-0.429063	1.05824	-1.73084	0.611345	-0.514127	-0.711326	-0.0141416	-0.425031	-0.746851	-0.110809	-0.807266	0.796904	-0.00626509	0.221424	0.294881	-0.708113	-0.479269	-0.297559	-0.0283933	-0.143359
		Time	Avg Cluster 1	Avg Cluster 2
	Film Cuts Average	-0.5	-0.015775	-0.211235
		-0.483333	-0.0160739	-0.214063
		-0.466667	-0.0165569	-0.219267
		-0.45	-0.0170329	-0.226064
		-0.433333	-0.0173012	-0.233534
		-0.416667	-0.0172235	-0.240823
		-0.4	-0.0167805	-0.247292
		-0.383333	-0.0160953	-0.252579
		-0.366667	-0.0154192	-0.256585
		-0.35	-0.0150833	-0.259414
		-0.333333	-0.0154324	-0.261305
		-0.316667	-0.0167579	-0.262578
		-0.3	-0.0192444	-0.263607
		-0.283333	-0.0229398	-0.264797
		-0.266667	-0.0277512	-0.266567
		-0.25	-0.0334649	-0.269337
		-0.233333	-0.0397856	-0.273503
		-0.216667	-0.0463853	-0.279433
		-0.2	-0.0529547	-0.287451
		-0.183333	-0.0592445	-0.29782
		-0.166667	-0.0650889	-0.3107
		-0.15	-0.0704068	-0.326088
		-0.133333	-0.075182	-0.343744
		-0.116667	-0.0794323	-0.363148
		-0.1	-0.0831765	-0.383507
		-0.0833333	-0.08641	-0.403835
		-0.0666667	-0.089094	-0.423101
		-0.05	-0.0911565	-0.440416
		-0.0333333	-0.0925012	-0.455214
		-0.0166667	-0.0930178	-0.467371
		0	-0.0925898	-0.477243
		0.0166667	-0.0910961	-0.485622
		0.0333333	-0.0884071	-0.493615
		0.05	-0.0843745	-0.502513
		0.0666667	-0.0788144	-0.513663
		0.0833333	-0.0714843	-0.528376
		0.1	-0.0620573	-0.547876
		0.116667	-0.0501003	-0.573268
		0.133333	-0.0350669	-0.605503
		0.15	-0.0163153	-0.645313
		0.166667	0.00683922	-0.69311
		0.183333	0.0350388	-0.748864
		0.2	0.0687721	-0.811986
		0.216667	0.10826	-0.881252
		0.233333	0.153359	-0.954803
		0.25	0.203511	-1.03021
		0.266667	0.257752	-1.10459
		0.283333	0.314783	-1.17479
		0.3	0.373093	-1.23756
		0.316667	0.431111	-1.28973
		0.333333	0.487347	-1.32845
		0.35	0.540515	-1.35138
		0.366667	0.589595	-1.35689
		0.383333	0.63384	-1.34426
		0.4	0.672746	-1.31376
		0.416667	0.70599	-1.26656
		0.433333	0.733362	-1.20463
		0.45	0.754719	-1.13043
		0.466667	0.769969	-1.04662
		0.483333	0.77908	-0.955869
		0.5	0.782113	-0.860628
		0.516667	0.77927	-0.76312
		0.533333	0.770923	-0.665341
		0.55	0.757632	-0.569113
		0.566667	0.740135	-0.476099
		0.583333	0.719303	-0.387771
		0.6	0.696081	-0.305341
		0.616667	0.67141	-0.229669
		0.633333	0.646155	-0.161212
		0.65	0.621033	-0.100045
		0.666667	0.596565	-0.045931
		0.683333	0.573047	0.00154563
		0.7	0.550549	0.0428672
		0.716667	0.528942	0.078504
		0.733333	0.507954	0.108896
		0.75	0.487247	0.13448
		0.766667	0.466496	0.15573
		0.783333	0.445459	0.173172
		0.8	0.424025	0.187368
		0.816667	0.402225	0.19886
		0.833333	0.380217	0.208113
		0.85	0.358247	0.215477
		0.866667	0.336597	0.221186
		0.883333	0.315546	0.225384
		0.9	0.295331	0.228162
		0.916667	0.276127	0.229574
		0.933333	0.258044	0.229642
		0.95	0.241123	0.228338
		0.966667	0.225353	0.225586
		0.983333	0.21069	0.22128
		1	0.197074	0.215343
		1.01667	0.184455	0.207788
		1.03333	0.172808	0.198768
		1.05	0.162145	0.188577
		1.06667	0.152514	0.177592
		1.08333	0.143986	0.166178
		1.1	0.136636	0.154593
		1.11667	0.130517	0.142926
		1.13333	0.125631	0.131111
		1.15	0.121919	0.119011
		1.16667	0.119248	0.10654
		1.18333	0.117426	0.0937883
		1.2	0.116219	0.0810947
		1.21667	0.115382	0.0690423
		1.23333	0.114671	0.058376
		1.25	0.113866	0.0498702
		1.26667	0.112773	0.0441873
		1.28333	0.111235	0.0417661
		1.3	0.109132	0.0427586
		1.31667	0.106407	0.047021
		1.33333	0.103071	0.0541426
		1.35	0.0992154	0.0634978
		1.36667	0.0950054	0.0743099
		1.38333	0.0906479	0.0857236
		1.4	0.0863498	0.0968865
		1.41667	0.0822695	0.107039
		1.43333	0.0784818	0.115599
		1.45	0.0749656	0.122227
		1.46667	0.0716207	0.126845
		1.48333	0.068308	0.129616
		1.5	0.064902	0.13087
		1.51667	0.0613385	0.131017
		1.53333	0.0576456	0.13045
		1.55	0.053947	0.129471
		1.56667	0.0504364	0.128245
		1.58333	0.0473288	0.126787
		1.6	0.0448016	0.124979
		1.61667	0.0429424	0.122618
		1.63333	0.0417209	0.119485
		1.65	0.0409945	0.115426
		1.66667	0.0405499	0.110429
		1.68333	0.0401678	0.104668
		1.7	0.0396918	0.0984952
		1.71667	0.0390776	0.0923886
		1.73333	0.0384066	0.086856
		1.75	0.0378589	0.0823449
		1.76667	0.0376549	0.0791817
		1.78333	0.0379881	0.0775671
		1.8	0.0389714	0.0776194
		1.81667	0.0406139	0.0794357
		1.83333	0.0428326	0.0831378
		1.85	0.045489	0.0888721
		1.86667	0.0484316	0.096759
		1.88333	0.0515246	0.106814
		1.9	0.0546548	0.118872
		1.91667	0.0577137	0.132555
		1.93333	0.0605715	0.147286
		1.95	0.0630571	0.162356
		1.96667	0.0649586	0.177012
		1.98333	0.0660519	0.190538
		2	0.0661492	0.20231
		2.01667	0.0651547	0.211816
		2.03333	0.0631081	0.218654
		2.05	0.0602004	0.222518
		2.06667	0.0567542	0.223188
		2.08333	0.0531709	0.220543
		2.1	0.0498576	0.214578
		2.11667	0.0471542	0.205431
		2.13333	0.045278	0.193413
		2.15	0.0443007	0.179011
		2.16667	0.0441606	0.162887
		2.18333	0.0447048	0.145839
		2.2	0.0457448	0.128738
		2.21667	0.0471104	0.112441
		2.23333	0.0486864	0.0976744
		2.25	0.0504251	0.0849244
		2.26667	0.0523349	0.0743448
		2.28333	0.0544535	0.0657185
		2.3	0.0568174	0.0584929
		2.31667	0.0594374	0.051894
		2.33333	0.062287	0.0451001
		2.35	0.0653049	0.0374346
		2.36667	0.0684058	0.0285234
		2.38333	0.0714956	0.018377
		2.4	0.0744841	0.0073752
		2.41667	0.0772934	-0.00383374
		2.43333	0.0798631	-0.0144841
		2.45	0.0821532	-0.0238463
		2.46667	0.0841472	-0.0313488
		2.48333	0.0858536	-0.0366462
		2.5	0.0873054	-0.0396399
		2.51667	0.0885533	-0.0404573
		2.53333	0.0896528	-0.0394031
		2.55	0.0906469	-0.0368979
		2.56667	0.0915498	-0.0334044
		2.58333	0.0923384	-0.0293561
		2.6	0.0929547	-0.0251039
		2.61667	0.0933216	-0.0208963
		2.63333	0.0933657	-0.0169006
		2.65	0.0930424	-0.0132559
		2.66667	0.0923524	-0.0101326
		2.68333	0.0913462	-0.00776261
		2.7	0.0901139	-0.00641483
		2.71667	0.0887639	-0.00631213
		2.73333	0.0873958	-0.00751631
		2.75	0.0860748	-0.00982538
		2.76667	0.084814	-0.0127347
		2.78333	0.0835683	-0.0154913
		2.8	0.082241	-0.0172347
		2.81667	0.0807029	-0.0171883
		2.83333	0.078819	-0.0148391
		2.85	0.0764793	-0.0100538
		2.86667	0.0736259	-0.00309972
		2.88333	0.0702737	0.00543251
		2.9	0.06652	0.0147655
		2.91667	0.0625414	0.0240885
		2.93333	0.0585804	0.0326857
		2.95	0.0549198	0.0400112
		2.96667	0.0518507	0.0457065
		2.98333	0.0496359	0.049573
		3	0.0484748	0.0515211
		Time	Channel 1	Channel 2	Channel 3	Channel 4	Channel 5	Channel 6	Channel 7	Channel 8	Channel 9	Channel 10	Channel 11	Channel 12	Channel 13	Channel 14	Channel 15	Channel 16	Channel 17	Channel 18	Channel 19	Channel 20	Channel 21	Channel 22	Channel 23	Channel 24	Channel 25	Channel 26	Channel 27	Channel 28	Channel 29	Channel 30	Channel 31	Channel 32	Channel 33	Channel 34	Channel 35	Channel 36	Channel 37	Channel 38	Channel 39	Channel 40	Channel 41	Channel 42	Channel 43	Channel 44	Channel 45	Channel 46	Channel 47
	Saccades	-0.5	-1.782	-0.952126	-0.965729	-1.1757	-2.86444	-2.50667	-1.90633	-0.391257	0.105641	-0.656853	0.466216	-0.647977	-2.9778	-0.470475	-0.267733	-0.258114	-3.29583	-2.64996	-3.62383	-0.273841	0.140217	-1.99511	-0.597491	0.0396488	0.754193	1.81159	1.59455	1.07055	0.141061	0.338673	-0.256115	0.0590411	-0.384752	0.814555	-1.10553	1.06358	1.08548	0.936332	1.0382	0.495311	1.03811	0.865163	-0.20051	1.08483	0.520465	0.9924	2.31541
		-0.483333	-1.75742	-0.94014	-0.937276	-1.20811	-2.88154	-2.49963	-1.91983	-0.407639	0.041722	-0.671881	0.466809	-0.691046	-2.92184	-0.429357	-0.237142	-0.20409	-3.24691	-2.64792	-3.59473	-0.297546	0.11162	-1.96906	-0.554271	0.0407	0.741645	1.80822	1.60016	1.05511	0.124793	0.34756	-0.255575	0.0567752	-0.368775	0.83075	-1.11741	1.07045	1.09461	0.935535	1.04981	0.511731	1.0317	0.867949	-0.174485	1.08942	0.536742	1.00006	2.31795
		-0.466667	-1.7107	-0.917187	-0.881648	-1.27088	-2.91191	-2.48494	-1.94303	-0.439356	-0.0798653	-0.699495	0.465531	-0.775386	-2.81432	-0.358512	-0.180146	-0.104782	-3.14723	-2.64366	-3.53702	-0.342365	0.0583793	-1.91712	-0.47234	0.0452602	0.716875	1.80236	1.61154	1.02593	0.0919261	0.363465	-0.254576	0.0530781	-0.339378	0.863207	-1.13755	1.08457	1.11216	0.934456	1.07082	0.541852	1.02168	0.874777	-0.125281	1.09752	0.567646	1.0143	2.32121
		-0.45	-1.64637	-0.885472	-0.801751	-1.35992	-2.94864	-2.46156	-1.96931	-0.484477	-0.247358	-0.735456	0.458362	-0.897182	-2.6636	-0.278473	-0.10525	0.0236506	-2.9948	-2.63676	-3.45207	-0.403252	-0.0123489	-1.83986	-0.360298	0.0574163	0.680294	1.79571	1.62915	0.986608	0.0423686	0.38323	-0.253271	0.0494624	-0.301093	0.911662	-1.15898	1.10646	1.13695	0.934099	1.09757	0.58084	1.01306	0.88779	-0.0583741	1.10737	0.610159	1.03334	2.32178
		-0.433333	-1.57045	-0.84865	-0.702606	-1.46917	-2.98307	-2.42836	-1.9908	-0.540495	-0.444856	-0.774838	0.441108	-1.05045	-2.48108	-0.214824	-0.0251213	0.159957	-2.78997	-2.62648	-3.3426	-0.473115	-0.0916212	-1.73869	-0.229991	0.0814634	0.632061	1.79075	1.65381	0.942955	-0.0228902	0.40336	-0.251873	0.0478132	-0.259399	0.974898	-1.17206	1.13637	1.1676	0.935909	1.12625	0.622787	1.01212	0.909412	0.0185879	1.11701	0.66042	1.05526	2.31525
		-0.416667	-1.48979	-0.812043	-0.591645	-1.59079	-3.00629	-2.38451	-2.00033	-0.60477	-0.65415	-0.81319	0.41064	-1.22727	-2.27983	-0.193066	0.0443309	0.280758	-2.53732	-2.61157	-3.21293	-0.543657	-0.170464	-1.61624	-0.0952467	0.120297	0.571888	1.79047	1.68669	0.902857	-0.101171	0.420963	-0.250607	0.0500086	-0.21944	1.05018	-1.16565	1.17394	1.20289	0.94162	1.15417	0.661895	1.02507	0.941623	0.0965561	1.12496	0.71443	1.07858	2.29677
		-0.4	-1.41136	-0.782586	-0.478474	-1.71564	-3.01039	-2.32975	-1.99331	-0.675056	-0.856756	-0.847393	0.365441	-1.41854	-2.07298	-0.233373	0.0859424	0.363581	-2.24592	-2.59024	-3.0686	-0.606665	-0.241703	-1.47644	0.0296918	0.174082	0.499136	1.79788	1.72892	0.875532	-0.188063	0.434428	-0.24963	0.0575171	-0.184769	1.13299	-1.12891	1.21792	1.24189	0.953015	1.18066	0.6935	1.05669	0.985344	0.166106	1.13071	0.768827	1.10251	2.26176
		-0.383333	-1.3417	-0.768294	-0.373876	-1.83404	-2.98941	-2.26473	-1.96882	-0.75002	-1.03598	-0.875986	0.305271	-1.61515	-1.87221	-0.346445	0.0841657	0.389609	-1.92766	-2.56018	-2.91535	-0.655546	-0.301422	-1.32442	0.131888	0.239612	0.413211	1.81538	1.78098	0.870127	-0.278051	0.443616	-0.248927	0.0710961	-0.156323	1.21729	-1.05335	1.2663	1.28396	0.971595	1.2072	0.714706	1.10925	1.04005	0.218611	1.13503	0.821555	1.12693	2.20659
		-0.366667	-1.28647	-0.777135	-0.288149	-1.93684	-2.93968	-2.19097	-1.92996	-0.829634	-1.17867	-0.898949	0.230255	-1.80917	-1.68661	-0.531335	0.0281102	0.345861	-1.59443	-2.51909	-2.75784	-0.686639	-0.349717	-1.16622	0.201265	0.310566	0.3141	1.84409	1.84202	0.893929	-0.365548	0.449711	-0.248192	0.0907087	-0.131849	1.29626	-0.934602	1.31655	1.32856	0.998212	1.23682	0.724524	1.18194	1.10368	0.247343	1.13988	0.87227	1.1521	2.12923
		-0.35	-1.25002	-0.81543	-0.229165	-2.01661	-2.85989	-2.11094	-1.88308	-0.915335	-1.27653	-0.917225	0.139846	-1.99453	-1.52222	-0.775796	-0.0861697	0.226628	-1.25541	-2.46532	-2.59844	-0.699891	-0.390547	-1.00839	0.231701	0.378624	0.202824	1.88333	1.90929	0.950691	-0.445904	0.454841	-0.246738	0.115709	-0.105895	1.36356	-0.773352	1.366	1.37508	1.03278	1.27295	0.723576	1.27101	1.17291	0.248313	1.14814	0.922344	1.17833	2.02985
		-0.333333	-1.23498	-0.886093	-0.200709	-2.06877	-2.75081	-2.0278	-1.83631	-1.00983	-1.32659	-0.932294	0.0322405	-2.16692	-1.38206	-1.05908	-0.254887	0.0340617	-0.915906	-2.3988	-2.43675	-0.698633	-0.430642	-0.857705	0.221408	0.43513	0.0815632	1.93033	1.97807	1.03959	-0.515964	0.461699	-0.243467	0.145289	-0.0704494	1.41464	-0.575138	1.41228	1.42261	1.07411	1.31816	0.713527	1.37055	1.24361	0.220684	1.16305	0.974442	1.2058	1.91118
		-0.316667	-1.24197	-0.987278	-0.20169	-2.09229	-2.61502	-1.9452	-1.79782	-1.11654	-1.33105	-0.946006	-0.0953679	-2.3229	-1.26656	-1.35644	-0.467465	-0.222084	-0.578245	-2.32155	-2.27002	-0.688503	-0.477774	-0.720795	0.172579	0.47285	-0.0465634	1.98055	2.04212	1.1552	-0.573972	0.473306	-0.23689	0.17906	-0.0161871	1.44796	-0.34903	1.45361	1.46989	1.11998	1.3732	0.696435	1.47368	1.31155	0.166722	1.18762	1.03174	1.23459	1.7787
		-0.3	-1.26939	-1.11192	-0.226542	-2.08989	-2.45667	-1.86695	-1.77429	-1.23873	-1.29611	-0.960713	-0.245727	-2.45878	-1.17395	-1.64403	-0.708905	-0.525546	-0.24445	-2.23774	-2.0944	-0.675895	-0.53884	-0.603677	0.0904427	0.487362	-0.177983	2.0283	2.0947	1.28842	-0.619004	0.492854	-0.225202	0.217572	0.0658073	1.46571	-0.105612	1.48902	1.51542	1.16735	1.43665	0.674217	1.57379	1.37313	0.0913359	1.22418	1.09698	1.26491	1.64034
		-0.283333	-1.31353	-1.24856	-0.266686	-2.06755	-2.2811	-1.79666	-1.77004	-1.37854	-1.23047	-0.979419	-0.419914	-2.5698	-1.10055	-1.90309	-0.962768	-0.855338	0.0804726	-2.15286	-1.9067	-0.666458	-0.618298	-0.511209	-0.0178672	0.477684	-0.309159	2.0677	2.12987	1.42831	-0.650219	0.523536	-0.20635	0.262581	0.182167	1.47368	0.145027	1.51829	1.55757	1.21279	1.50518	0.648289	1.66568	1.42595	0.00127933	1.27402	1.17171	1.29742	1.5058
		-0.266667	-1.36898	-1.38334	-0.312606	-2.03348	-2.09452	-1.7374	-1.78696	-1.53611	-1.14353	-1.00571	-0.615768	-2.65021	-1.04087	-2.12216	-1.21395	-1.18805	0.386197	-2.07233	-1.706	-0.664158	-0.717402	-0.446518	-0.144315	0.446061	-0.436897	2.09365	2.14373	1.56409	-0.666371	0.568215	-0.178089	0.316929	0.335604	1.48028	0.394688	1.54192	1.59481	1.25282	1.57433	0.619426	1.74624	1.46928	-0.0958512	1.33749	1.25571	1.33343	1.38564
		-0.25	-1.42944	-1.5028	-0.355898	-1.99692	-1.90362	-1.69142	-1.825	-1.709	-1.04396	-1.04325	-0.826962	-2.69429	-0.988049	-2.29715	-1.4506	-1.50047	0.656829	-1.99981	-1.49456	-0.671168	-0.834469	-0.410631	-0.280623	0.397017	-0.558402	2.10257	2.1352	1.68688	-0.665771	0.628938	-0.138025	0.384074	0.523921	1.49486	0.637518	1.56093	1.62586	1.28432	1.63951	0.587776	1.81475	1.50412	-0.192687	1.41418	1.34712	1.37483	1.29006
		-0.233333	-1.48868	-1.59676	-0.39074	-1.96696	-1.71502	-1.65987	-1.88278	-1.89215	-0.93888	-1.09501	-1.04316	-2.69831	-0.934586	-2.42955	-1.66502	-1.77221	0.873188	-1.93598	-1.27785	-0.688533	-0.965935	-0.402546	-0.418655	0.33598	-0.671159	2.09276	2.10624	1.79081	-0.646634	0.706413	-0.0836753	0.467442	0.73994	1.52565	0.869576	1.57655	1.64984	1.30473	1.69691	0.552952	1.87272	1.53305	-0.283067	1.50328	1.44281	1.42375	1.2278
		-0.216667	-1.54157	-1.66039	-0.414566	-1.95159	-1.53491	-1.64278	-1.95797	-2.07831	-0.833853	-1.16244	-1.25144	-2.66245	-0.873626	-2.52376	-1.85362	-1.98815	1.01709	-1.87808	-1.06361	-0.717324	-1.10776	-0.419855	-0.550765	0.267903	-0.772806	2.06432	2.06123	1.87308	-0.607615	0.799609	-0.0126091	0.569776	0.972398	1.57812	1.08791	1.59003	1.66628	1.31213	1.7442	0.514231	1.92336	1.55963	-0.362787	1.6039	1.53923	1.48191	1.20507
		-0.2	-1.58488	-1.69504	-0.428062	-1.95706	-1.36868	-1.63912	-2.04721	-2.25893	-0.733542	-1.24515	-1.43853	-2.59215	-0.80037	-2.58454	-2.01638	-2.14024	1.0764	-1.82049	-0.860295	-0.759754	-1.25659	-0.45974	-0.670419	0.196208	-0.861174	2.01876	2.00605	1.93345	-0.548156	0.905748	0.0773027	0.692697	1.20757	1.65398	1.28974	1.60239	1.67516	1.30523	1.78071	0.470897	1.97073	1.58784	-0.429948	1.71505	1.63324	1.54985	1.22473
		-0.183333	-1.61773	-1.70741	-0.434664	-1.98734	-1.22073	-1.64696	-2.14574	-2.42517	-0.642659	-1.34102	-1.59342	-2.49805	-0.71328	-2.61531	-2.15602	-2.22837	1.04914	-1.75616	-0.675481	-0.81983	-1.41016	-0.520017	-0.773147	0.1223	-0.93451	1.95853	1.94675	1.97318	-0.468514	1.02076	0.187542	0.836526	1.43122	1.75137	1.47209	1.61445	1.67693	1.28333	1.80737	0.42282	2.01866	1.62126	-0.48483	1.83546	1.72269	1.62604	1.28561
		-0.166667	-1.64165	-1.70742	-0.439799	-2.0437	-1.09447	-1.66388	-2.24705	-2.56907	-0.566725	-1.44692	-1.70933	-2.39449	-0.614564	-2.61764	-2.27698	-2.25986	0.945442	-1.67831	-0.514607	-0.903214	-1.56688	-0.599773	-0.857643	0.0457228	-0.991806	1.88661	1.88858	1.99402	-0.369465	1.14012	0.318531	1.00031	1.63047	1.86601	1.63203	1.62703	1.6724	1.2463	1.82608	0.371365	2.06975	1.66256	-0.529291	1.96309	1.80664	1.70632	1.38219
		-0.15	-1.66004	-1.70537	-0.449916	-2.12417	-0.99237	-1.68724	-2.34312	-2.68448	-0.512226	-1.5596	-1.78455	-2.29665	-0.509808	-2.59156	-2.38432	-2.24762	0.78639	-1.58201	-0.380462	-1.01625	-1.72482	-0.699273	-0.92648	-0.0351202	-1.03301	1.80641	1.83532	1.99762	-0.251954	1.25989	0.469258	1.18195	1.79526	1.99289	1.76731	1.64142	1.66275	1.19459	1.83902	0.320605	2.12467	1.71303	-0.565794	2.09469	1.88516	1.78368	1.50484
		-0.133333	-1.67735	-1.70909	-0.471201	-2.22341	-0.916005	-1.71468	-2.42546	-2.76773	-0.48595	-1.67643	-1.82193	-2.21733	-0.406896	-2.5362	-2.4826	-2.20724	0.599976	-1.46506	-0.273399	-1.16439	-1.88075	-0.81913	-0.985862	-0.121818	-1.05892	1.72171	1.78922	1.98526	-0.116938	1.37745	0.637019	1.37835	1.9192	2.12794	1.87694	1.65999	1.64942	1.12941	1.84775	0.278671	2.18184	1.77248	-0.596272	2.22558	1.95866	1.8486	1.64051
		-0.116667	-1.69797	-1.72206	-0.508048	-2.33285	-0.866156	-1.7444	-2.48669	-2.81804	-0.493708	-1.79561	-1.82722	-2.16427	-0.314614	-2.45038	-2.57466	-2.15358	0.415167	-1.32809	-0.192019	-1.35052	-2.02972	-0.958987	-1.044	-0.21459	-1.07075	1.63688	1.75147	1.95808	0.034419	1.49184	0.817369	1.58551	1.99994	2.2691	1.96147	1.68656	1.63401	1.05289	1.85244	0.25884	2.23782	1.83928	-0.621088	2.34988	2.02721	1.8899	1.77415
		-0.1	-1.72525	-1.74277	-0.561491	-2.44171	-0.842887	-1.77555	-2.52239	-2.83752	-0.538819	-1.9159	-1.80707	-2.1388	-0.241322	-2.33293	-2.66093	-2.09792	0.255747	-1.17406	-0.133943	-1.57344	-2.16577	-1.11626	-1.10816	-0.310949	-1.06933	1.55689	1.72288	1.91731	0.200261	1.60346	1.00433	1.79859	2.03896	2.41653	2.02267	1.72657	1.61819	0.968355	1.85145	0.279827	2.28794	1.91046	-0.638313	2.46102	2.08995	1.8962	1.89061
		-0.0833333	-1.76074	-1.76558	-0.628097	-2.53861	-0.845693	-1.80842	-2.53236	-2.83085	-0.620968	-2.03575	-1.76743	-2.13613	-0.193983	-2.18282	-2.73914	-2.04625	0.135697	-1.00742	-0.0963013	-1.8271	-2.28338	-1.28546	-1.18099	-0.404648	-1.05419	1.4873	1.70471	1.86441	0.37753	1.71329	1.19082	2.01199	2.04078	2.57182	2.06269	1.78649	1.60359	0.880519	1.84126	0.364661	2.32719	1.98201	-0.643535	2.55273	2.14488	1.85772	1.97666
		-0.0666667	-1.80408	-1.78261	-0.699864	-2.61364	-0.873681	-1.84452	-2.52083	-2.80467	-0.735848	-2.15245	-1.71275	-2.14733	-0.177516	-1.99939	-2.80485	-1.99921	0.0575319	-0.833261	-0.0757555	-2.10056	-2.3794	-1.45833	-1.25719	-0.485182	-1.02256	1.43402	1.69923	1.80101	0.561706	1.82188	1.36931	2.21939	2.01175	2.73662	2.08333	1.87277	1.59176	0.795656	1.81713	0.537738	2.35086	2.04906	-0.630291	2.61999	2.18914	1.76814	2.02262
		-0.05	-1.85337	-1.7862	-0.76543	-2.66014	-0.925748	-1.88642	-2.49552	-2.76664	-0.875692	-2.26153	-1.64638	-2.16194	-0.194287	-1.78291	-2.85252	-1.95346	0.0139545	-0.65666	-0.0681729	-2.3787	-2.4545	-1.62492	-1.32171	-0.538077	-0.968709	1.40285	1.70999	1.72858	0.747014	1.92853	1.53252	2.41376	1.95845	2.91098	2.0854	1.99028	1.5842	0.721551	1.7742	0.820009	2.35471	2.10606	-0.591088	2.6599	2.21979	1.62653	2.02339
		-0.0333333	-1.90604	-1.77101	-0.812426	-2.67587	-1.00064	-1.93734	-2.46573	-2.72438	-1.03049	-2.35686	-1.57159	-2.17067	-0.243638	-1.53516	-2.87695	-1.90383	-0.0078933	-0.482148	-0.0682723	-2.64335	-2.51356	-1.77501	-1.35059	-0.546051	-0.883665	1.39912	1.74154	1.64815	0.92706	2.03097	1.6741	2.58746	1.88629	3.09193	2.06875	2.14066	1.58239	0.667237	1.70901	1.22292	2.33481	2.14707	-0.518872	2.67227	2.23486	1.43881	1.97865
		-0.0166667	-1.95981	-1.73536	-0.83028	-2.66307	-1.09687	-2.00035	-2.44021	-2.68443	-1.18939	-2.43144	-1.4927	-2.16716	-0.32141	-1.26011	-2.87454	-1.84547	-0.0210943	-0.313184	-0.0696251	-2.87487	-2.56459	-1.89959	-1.31468	-0.491003	-0.75559	1.42726	1.79893	1.56019	1.09567	2.12566	1.78932	2.73248	1.79857	3.27271	2.03284	2.3211	1.588	0.64247	1.62098	1.74246	2.28713	2.16602	-0.408677	2.65994	2.23444	1.21856	1.89233
		0	-2.01339	-1.6814	-0.812619	-2.62748	-1.21243	-2.07754	-2.42532	-2.65126	-1.3418	-2.47896	-1.41567	-2.14865	-0.419816	-0.964234	-2.84408	-1.77529	-0.0344313	-0.151604	-0.0652282	-3.0539	-2.61655	-1.99176	-1.18583	-0.356554	-0.571031	1.49059	1.88683	1.46479	1.24764	2.20869	1.87559	2.84105	1.69687	3.44293	1.9776	2.52396	1.60305	0.656986	1.51362	2.35507	2.20725	2.15714	-0.259072	2.62864	2.22144	0.986885	1.77182
		0.0166667	-2.06663	-1.61419	-0.758404	-2.57652	-1.34446	-2.16911	-2.42414	-2.62666	-1.47801	-2.49537	-1.34778	-2.11546	-0.527868	-0.656225	-2.78682	-1.69236	-0.0500965	0.00286767	-0.0486493	-3.1631	-2.67649	-2.04689	-0.944193	-0.130811	-0.317129	1.59114	2.00865	1.36216	1.37921	2.27687	1.93293	2.9068	1.58255	3.58961	1.90422	2.73745	1.63026	0.719622	1.39507	3.01719	2.09062	2.11545	-0.073018	2.58656	2.20175	0.770937	1.62716
		0.0333333	-2.12015	-1.54005	-0.671442	-2.51729	-1.48904	-2.27275	-2.43646	-2.60947	-1.58936	-2.48024	-1.2964	-2.0697	-0.632702	-0.346268	-2.70565	-1.5975	-0.0640667	0.152715	-0.0154072	-3.18912	-2.74722	-2.06235	-0.584599	0.191057	0.0153393	1.72956	2.16578	1.25318	1.48812	2.32869	1.96441	2.92636	1.45934	3.69909	1.81549	2.94743	1.67323	0.837379	1.27776	3.66961	1.93347	2.03746	0.142188	2.54342	2.18372	0.600992	1.4704
		0.05	-2.17458	-1.46479	-0.558601	-2.45462	-1.64123	-2.38359	-2.45956	-2.59591	-1.66832	-2.43723	-1.26743	-2.01364	-0.721646	-0.0448653	-2.60393	-1.49244	-0.0685936	0.302041	0.0358491	-3.12424	-2.82609	-2.03693	-0.120212	0.6048	0.428534	1.90484	2.35687	1.13978	1.57344	2.3647	1.97617	2.90098	1.33575	3.75937	1.71561	3.13977	1.73647	1.01451	1.17725	4.24611	1.73432	1.92195	0.376037	2.50922	2.17683	0.506312	1.31517
		0.0666667	-2.22988	-1.39244	-0.427451	-2.38974	-1.7955	-2.49467	-2.4893	-2.58037	-1.70869	-2.37364	-1.26403	-1.94846	-0.784648	0.238358	-2.48405	-1.37908	-0.0555588	0.455143	0.102788	-2.96768	-2.90543	-1.97071	0.417942	1.09591	0.914494	2.11379	2.57731	1.02493	1.63515	2.38728	1.97712	2.83775	1.22648	3.76244	1.60937	3.30277	1.82517	1.25165	1.11049	4.68503	1.49573	1.77085	0.616838	2.49276	2.19011	0.510293	1.17604
		0.0833333	-2.28497	-1.32466	-0.284347	-2.31971	-1.94635	-2.59801	-2.52119	-2.55667	-1.70617	-2.29911	-1.28606	-1.87356	-0.816353	0.495583	-2.34666	-1.25927	-0.019358	0.614499	0.179672	-2.72616	-2.97444	-1.86541	0.985635	1.63953	1.45335	2.35025	2.81889	0.912148	1.67382	2.39968	1.97793	2.74958	1.15163	3.70598	1.50122	3.42886	1.94439	1.5451	1.0936	4.94069	1.22587	1.59007	0.854194	2.50016	2.23042	0.62592	1.06756
		0.1	-2.33807	-1.26126	-0.133619	-2.23766	-2.08917	-2.68594	-2.55113	-2.51961	-1.65904	-2.22381	-1.33078	-1.78664	-0.817119	0.721245	-2.19074	-1.13507	0.0414606	0.778813	0.258393	-2.4135	-3.02192	-1.7251	1.53321	2.20172	2.01359	2.60431	3.06963	0.804717	1.69015	2.40489	1.98928	2.65374	1.13364	3.59398	1.39446	3.51514	2.09776	1.8862	1.13968	4.99193	0.939318	1.39004	1.08122	2.53383	2.30124	0.852559	1.00286
		0.116667	-2.38741	-1.20119	0.0219675	-2.13403	-2.22095	-2.75239	-2.57586	-2.46647	-1.56867	-2.15673	-1.39421	-1.68468	-0.792647	0.911933	-2.01476	-1.00934	0.123989	0.941859	0.329959	-2.04925	-3.03906	-1.55697	2.01436	2.74212	2.55481	2.86185	3.31412	0.704773	1.68472	2.40458	2.01983	2.5689	1.1926	3.43621	1.29096	3.56269	2.28599	2.26119	1.25678	4.84539	0.656689	1.18571	1.29582	2.5921	2.40212	1.17502	0.991879
		0.133333	-2.43221	-1.14365	0.179914	-1.99856	-2.34071	-2.79387	-2.59318	-2.39811	-1.43949	-2.10408	-1.47289	-1.56546	-0.752231	1.06583	-1.81849	-0.886295	0.22168	1.09275	0.386009	-1.65645	-3.02132	-1.37159	2.39359	3.21799	3.03268	3.10489	3.53441	0.612732	1.65773	2.39861	2.07401	2.51142	1.34116	3.24644	1.19146	3.57498	2.50543	2.6516	1.44634	4.53279	0.402874	0.995766	1.50057	2.66966	2.52894	1.56531	1.03985
		0.15	-2.47338	-1.08875	0.336606	-1.82282	-2.44952	-2.80983	-2.60196	-2.31917	-1.27842	-2.06839	-1.56507	-1.4292	-0.706115	1.18193	-1.60488	-0.771696	0.325472	1.21779	0.420027	-1.25898	-2.96901	-1.18219	2.6504	3.58923	3.40532	3.31303	3.71156	0.527209	1.60881	2.38516	2.15062	2.49172	1.58066	3.03998	1.09626	3.55606	2.74727	3.03545	1.70233	4.10344	0.204143	0.840986	1.70108	2.75859	2.67473	1.98686	1.14626
		0.166667	-2.51378	-1.03734	0.486645	-1.60279	-2.54999	-2.80244	-2.60211	-2.23744	-1.09375	-2.04804	-1.67099	-1.27989	-0.66282	1.25939	-1.38107	-0.672605	0.424938	1.30344	0.427991	-0.878726	-2.8866	-1.00318	2.77967	3.82371	3.63985	3.4659	3.8279	0.445466	1.53717	2.36134	2.24241	2.51163	1.89948	2.83106	1.00596	3.50916	2.99786	3.38925	2.01138	3.61394	0.0845175	0.741792	1.90348	2.84985	2.83083	2.4002	1.30475
		0.183333	-2.55774	-0.990044	0.623202	-1.34079	-2.64538	-2.7758	-2.5943	-2.16211	-0.893819	-2.03748	-1.79195	-1.12576	-0.627119	1.29711	-1.15788	-0.59668	0.509459	1.33956	0.408469	-0.533151	-2.78108	-0.848011	2.78866	3.90195	3.7177	3.54619	3.8695	0.364225	1.44183	2.32395	2.33706	2.56365	2.27424	2.63074	0.921877	3.43616	3.24011	3.69071	2.35394	3.11796	0.0621455	0.715414	2.11167	2.9346	2.98793	2.76898	1.50388
		0.2	-2.61014	-0.946152	0.739246	-1.04617	-2.73832	-2.73497	-2.57952	-2.10166	-0.686022	-2.0279	-1.92851	-0.978523	-0.59928	1.29387	-0.948027	-0.551212	0.56965	1.32196	0.36228	-0.233549	-2.6601	-0.727178	2.6922	3.8201	3.63745	3.54253	3.82839	0.280538	1.32216	2.27004	2.41924	2.63202	2.67337	2.44571	0.846014	3.33794	3.45597	3.92149	2.70648	2.6583	0.146446	0.773211	2.32531	3.00514	3.13699	3.06493	1.72871
		0.216667	-2.67539	-0.902781	0.829073	-0.734413	-2.82955	-2.68485	-2.55855	-2.06172	-0.476183	-2.00847	-2.07841	-0.851616	-0.575605	1.24886	-0.763327	-0.542067	0.599157	1.25362	0.291938	0.0158023	-2.53048	-0.646668	2.50794	3.59069	3.41465	3.4515	3.70401	0.192485	1.17839	2.19714	2.47331	2.69552	3.06194	2.27827	0.780417	3.21543	3.6292	4.0696	3.04447	2.26247	0.336616	0.918718	2.53911	3.0554	3.2697	3.27092	1.96259
		0.233333	-2.75635	-0.854956	0.889455	-0.424713	-2.91695	-2.62936	-2.53129	-2.04378	-0.268505	-1.96785	-2.23506	-0.757635	-0.550029	1.16256	-0.611935	-0.572642	0.596599	1.14423	0.201159	0.217362	-2.39729	-0.607271	2.25296	3.24063	3.07863	3.27813	3.50355	0.0995479	1.01213	2.1031	2.48597	2.73116	3.40685	2.12717	0.72642	3.07073	3.74793	4.1308	3.34556	1.94201	0.621782	1.14688	2.74372	3.08091	3.37892	3.38168	2.18898
		0.25	-2.85371	-0.796723	0.920009	-0.136463	-2.99537	-2.571	-2.49637	-2.04494	-0.0658827	-1.89586	-2.38717	-0.705677	-0.516229	1.0376	-0.4966	-0.642952	0.567053	1.00858	0.0946127	0.379028	-2.2636	-0.604765	1.9424	2.80693	2.6672	3.03495	3.24085	0.00264255	0.826701	1.98593	2.4484	2.71822	3.68117	1.98913	0.684063	2.90794	3.80626	4.10876	3.59222	1.69484	0.982669	1.44461	2.9277	3.07867	3.45893	3.40256	2.39302
		0.266667	-2.96568	-0.723012	0.922759	0.11433	-3.05736	-2.51083	-2.45101	-2.05898	0.129653	-1.78507	-2.51975	-0.699218	-0.469639	0.879375	-0.414383	-0.748949	0.522333	0.864063	-0.0219916	0.512026	-2.13072	-0.630777	1.58957	2.3309	2.22022	2.7398	2.93439	-0.0960569	0.627285	1.84394	2.3574	2.64161	3.86712	1.86047	0.65198	2.7333	3.80468	4.01392	3.77349	1.50927	1.39436	1.79257	3.08002	3.04706	3.50576	3.34685	2.56273
		0.283333	-3.08793	-0.631643	0.90121	0.317868	-3.09474	-2.4489	-2.39131	-2.07814	0.316585	-1.63188	-2.61656	-0.735094	-0.408868	0.696117	-0.357952	-0.882305	0.479615	0.728127	-0.14162	0.628435	-1.99836	-0.674123	1.20697	1.85206	1.77373	2.41301	2.60447	-0.193462	0.420877	1.67624	2.21549	2.49428	3.95753	1.73854	0.62791	2.55474	3.74914	3.86145	3.8853	1.36874	1.82944	2.16768	3.19223	2.98603	3.51749	3.23247	2.6899
		0.3	-3.21386	-0.524847	0.859338	0.471855	-3.10073	-2.38487	-2.31287	-2.09509	0.493827	-1.43717	-2.66313	-0.803854	-0.33619	0.498196	-0.317818	-1.0308	0.458381	0.615985	-0.255703	0.738828	-1.86477	-0.722347	0.807083	1.40276	1.3555	2.07471	2.27048	-0.286046	0.215945	1.48349	2.03026	2.2783	3.95556	1.62254	0.60956	2.3808	3.64946	3.66866	3.92963	1.25598	2.26098	2.54586	3.2596	2.89744	3.49441	3.07885	2.77081
		0.316667	-3.33507	-0.40977	0.800782	0.581017	-3.07191	-2.31866	-2.21168	-2.10441	0.660848	-1.2063	-2.64982	-0.891343	-0.257048	0.296757	-0.284729	-1.1795	0.476283	0.538889	-0.354377	0.850536	-1.72672	-0.763339	0.402661	1.00477	0.982873	1.74268	1.94863	-0.370423	0.0217527	1.26866	1.81297	2.00446	3.8732	1.51379	0.595441	2.21939	3.51713	3.45263	3.91274	1.15622	2.6648	2.90441	3.28116	2.78539	3.439	2.90426	2.80639
		0.333333	-3.44202	-0.297848	0.728336	0.655143	-3.00939	-2.25089	-2.08501	-2.10327	0.817871	-0.948458	-2.57394	-0.981137	-0.178763	0.101874	-0.251505	-1.31268	0.545088	0.503001	-0.427473	0.966782	-1.57956	-0.786855	0.00629348	0.668014	0.662764	1.43103	1.65048	-0.444066	-0.152721	1.03713	1.57687	1.69055	3.72853	1.41526	0.585253	2.07665	3.36347	3.22817	3.84332	1.05895	3.02091	3.22377	3.25862	2.65629	3.35552	2.724	2.80195
		0.35	-3.52486	-0.203201	0.643624	0.706282	-2.91881	-2.18283	-1.93229	-2.0911	0.96591	-0.675623	-2.44037	-1.05717	-0.108937	-0.0792754	-0.213882	-1.41613	0.667794	0.508939	-0.466229	1.08675	-1.41766	-0.785767	-0.370367	0.39159	0.393375	1.1496	1.38258	-0.506018	-0.300186	0.796118	1.33538	1.35854	3.54225	1.3305	0.579634	1.9561	3.1982	3.00665	3.73079	0.958516	3.31406	3.48848	3.1948	2.51832	3.24948	2.54934	2.76629
		0.366667	-3.57441	-0.140412	0.546863	0.745912	-2.80913	-2.11603	-1.7558	-2.06878	1.10639	-0.401195	-2.26066	-1.10594	-0.054077	-0.243674	-0.170497	-1.47944	0.837734	0.552	-0.465384	1.20639	-1.23536	-0.756896	-0.717401	0.166436	0.166894	0.904037	1.14699	-0.557395	-0.41649	0.55347	1.10041	1.03125	3.33409	1.26237	0.579349	1.85841	3.02881	2.79552	3.58443	0.853594	3.5339	3.68748	3.09219	2.38043	3.12699	2.38726	2.71008
		0.383333	-3.583	-0.122173	0.436752	0.782762	-2.69053	-2.05159	-1.56095	-2.03771	1.24028	-0.13845	-2.05075	-1.1178	-0.0190125	-0.392685	-0.1224	-1.49757	1.04001	0.623081	-0.424956	1.31959	-1.02835	-0.70128	-1.0272	-0.021066	-0.027645	0.696113	0.942406	-0.60146	-0.501648	0.316197	0.881081	0.729051	3.11965	1.21174	0.584307	1.78159	2.86047	2.59864	3.41301	0.746023	3.67467	3.81403	2.95202	2.25084	2.99418	2.24074	2.64402
		0.4	-3.54524	-0.157221	0.310588	0.82163	-2.57228	-1.98944	-1.35612	-1.99905	1.36694	0.100947	-1.82805	-1.08736	-0.00733266	-0.531013	-0.0725819	-1.47139	1.25472	0.710221	-0.350984	1.41946	-0.795335	-0.623837	-1.29477	-0.18546	-0.201864	0.524247	0.765589	-0.643068	-0.56007	0.0893712	0.682886	0.467151	2.90851	1.17662	0.5929	1.72178	2.69655	2.41702	3.22505	0.639413	3.73506	3.86547	2.77434	2.13565	2.85692	2.10969	2.57698
		0.416667	-3.45847	-0.248952	0.164796	0.863228	-2.46101	-1.92795	-1.15187	-1.95353	1.48311	0.308123	-1.60847	-1.01306	-0.0226146	-0.664591	-0.0257334	-1.40718	1.46119	0.800547	-0.254743	1.49944	-0.539466	-0.532502	-1.51782	-0.339196	-0.366175	0.384171	0.61265	-0.687511	-0.599663	-0.124186	0.507672	0.254213	2.70384	1.15211	0.602031	1.67413	2.5392	2.24993	3.02903	0.537835	3.718	3.84298	2.55874	2.03784	2.72073	1.992	2.51481
		0.433333	-3.32293	-0.394937	-0.00415218	0.904837	-2.35999	-1.86416	-0.959614	-1.90156	1.58246	0.477719	-1.40424	-0.896551	-0.0697621	-0.797961	0.0118356	-1.31514	1.64191	0.88225	-0.150444	1.55411	-0.269037	-0.437008	-1.69662	-0.490688	-0.528565	0.269718	0.48	-0.738976	-0.629943	-0.323388	0.354222	0.092297	2.5037	1.13121	0.607856	1.63386	2.38992	2.09586	2.83345	0.444832	3.6305	3.75138	2.30561	1.95707	2.5907	1.88477	2.4598
		0.45	-3.14178	-0.587411	-0.198578	0.941481	-2.26946	-1.79444	-0.789919	-1.84351	1.65624	0.607989	-1.22262	-0.74215	-0.155452	-0.931979	0.0325116	-1.20748	1.78538	0.946214	-0.0519799	1.57971	0.00273336	-0.347509	-1.83369	-0.643532	-0.693947	0.173816	0.364854	-0.799083	-0.659619	-0.507858	0.219378	-0.0219072	2.30365	1.10634	0.606929	1.59699	2.24985	1.95338	2.64639	0.362866	3.48326	3.59883	2.01733	1.89025	2.47139	1.78533	2.41115
		0.466667	-2.92086	-0.814613	-0.418465	0.967317	-2.18768	-1.71564	-0.650821	-1.77992	1.69498	0.70022	-1.06585	-0.556576	-0.287056	-1.06262	0.0282855	-1.09665	1.88699	0.986967	0.0303352	1.57446	0.259002	-0.273305	-1.93313	-0.79679	-0.863972	0.0896003	0.265318	-0.865987	-0.694269	-0.676881	0.099346	-0.0950772	2.09973	1.07123	0.597227	1.56075	2.11985	1.8215	2.47475	0.293113	3.28997	3.39629	1.69914	1.8328	2.36646	1.69178	2.36591
		0.483333	-2.66842	-1.06264	-0.660714	0.977087	-2.11223	-1.62615	-0.546666	-1.71145	1.6909	0.757721	-0.931986	-0.348951	-0.469917	-1.18146	-0.00772652	-0.993836	1.94818	1.00281	0.0921072	1.53857	0.481537	-0.221833	-1.99973	-0.94606	-1.03724	0.011543	0.180222	-0.934458	-0.734794	-0.828844	-0.00918408	-0.135123	1.89102	1.0224	0.578536	1.52366	2.00035	1.6997	2.32333	0.235562	3.06605	3.15678	1.35944	1.78	2.27814	1.60323	2.32019
		0.5	-2.39464	-1.31737	-0.918988	0.967445	-2.04109	-1.5266	-0.477723	-1.63856	1.64042	0.784575	-0.816291	-0.130645	-0.703776	-1.27784	-0.0795073	-0.907875	1.97405	0.995226	0.135625	1.47419	0.65347	-0.197996	-2.03788	-1.08494	-1.20988	-0.0636559	0.10885	-0.997025	-0.777037	-0.961357	-0.108419	-0.149495	1.68094	0.959983	0.55197	1.48519	1.8911	1.58768	2.1941	0.18926	2.82715	2.8942	1.0095	1.72818	2.20665	1.51956	2.27016
		0.516667	-2.11101	-1.56598	-1.1842	0.937968	-1.9732	-1.41987	-0.440647	-1.56118	1.54579	0.784515	-0.712931	0.0852342	-0.979814	-1.34218	-0.186782	-0.84458	1.97058	0.967802	0.168943	1.38513	0.762114	-0.203912	-2.05086	-1.20657	-1.37635	-0.136646	0.0506883	-1.04591	-0.812616	-1.07186	-0.199446	-0.144288	1.47691	0.8873	0.518819	1.44536	1.79112	1.48491	2.08598	0.152651	2.58738	2.62219	0.662756	1.67536	2.14992	1.44107	2.21256
		0.533333	-1.8296	-1.79786	-1.44552	0.891643	-1.90828	-1.31042	-0.429553	-1.47851	1.41555	0.760203	-0.61648	0.28486	-1.27977	-1.36936	-0.324644	-0.806174	1.94204	0.925059	0.203681	1.27638	0.801301	-0.238964	-2.04066	-1.3049	-1.53042	-0.205603	0.00524243	-1.07518	-0.830778	-1.15839	-0.282728	-0.124146	1.28866	0.809632	0.479213	1.40425	1.69868	1.39032	1.99512	0.123915	2.35784	2.35291	0.333658	1.62122	2.10372	1.36803	2.14479
		0.55	-1.56212	-2.00477	-1.69173	0.834605	-1.84616	-1.20317	-0.437273	-1.38932	1.26335	0.71303	-0.52309	0.455128	-1.57812	-1.3611	-0.484392	-0.79087	1.88968	0.871465	0.252227	1.15353	0.772711	-0.300126	-2.00863	-1.37564	-1.66607	-0.266987	-0.0280774	-1.08238	-0.820822	-1.22011	-0.358808	-0.092715	1.12575	0.73244	0.431315	1.36175	1.61156	1.30217	1.91582	0.101262	2.14569	2.09612	0.036397	1.56657	2.06238	1.30035	2.06455
		0.566667	-1.31898	-2.18058	-1.91245	0.775067	-1.78606	-1.10218	-0.456395	-1.29266	1.10581	0.643419	-0.431182	0.585192	-1.84704	-1.32624	-0.655294	-0.79274	1.81171	0.810912	0.325074	1.0221	0.685873	-0.382384	-1.95682	-1.41669	-1.77817	-0.316667	-0.050039	-1.06916	-0.774628	-1.2575	-0.428921	-0.0532827	0.995365	0.659754	0.371495	1.31742	1.52743	1.21819	1.84172	0.0831615	1.95384	1.85854	-0.216562	1.51265	2.01996	1.23749	1.96951
		0.583333	-1.10848	-2.32088	-2.09915	0.721579	-1.72598	-1.0097	-0.479903	-1.18889	0.959839	0.551513	-0.341677	0.667803	-2.06291	-1.2787	-0.826575	-0.802099	1.70467	0.746625	0.428787	0.88689	0.556705	-0.479186	-1.88943	-1.42825	-1.86299	-0.351121	-0.061668	-1.04062	-0.688827	-1.2721	-0.495208	-0.0092389	0.900959	0.593253	0.295632	1.2706	1.44416	1.13606	1.76707	0.0684543	1.78145	1.6437	-0.415874	1.46041	1.97139	1.17851	1.85713
		0.6	-0.936104	-2.42276	-2.24562	0.681011	-1.66279	-0.925787	-0.501488	-1.08056	0.840235	0.437896	-0.25777	0.700168	-2.21216	-1.23375	-0.988968	-0.806621	1.56554	0.681428	0.564844	0.751374	0.404728	-0.582869	-1.81366	-1.41248	-1.91833	-0.368357	-0.0643123	-1.00377	-0.566205	-1.26625	-0.560431	0.0358195	0.84222	0.532311	0.20118	1.22067	1.36019	1.05384	1.6877	0.056361	1.625	1.45218	-0.556407	1.40996	1.91353	1.12232	1.7249
		0.616667	-0.804389	-2.48491	-2.3479	0.656765	-1.59288	-0.848654	-0.515804	-0.972858	0.757926	0.304184	-0.184265	0.684195	-2.29473	-1.20351	-1.13538	-0.793221	1.39386	0.618073	0.729348	0.6175	0.249527	-0.685097	-1.73949	-1.37312	-1.94347	-0.368353	-0.0596533	-0.965529	-0.415978	-1.24279	-0.627275	0.0783209	0.816164	0.474885	0.0892833	1.16722	1.27467	0.970539	1.60151	0.0464049	1.47968	1.28225	-0.637762	1.36052	1.84553	1.06802	1.571
		0.633333	-0.713029	-2.50794	-2.40385	0.647788	-1.51328	-0.77556	-0.518893	-0.873083	0.719124	0.153375	-0.126512	0.626152	-2.32373	-1.19339	-1.26079	-0.750499	1.19339	0.559405	0.913473	0.485764	0.107198	-0.777375	-1.67804	-1.31484	-1.93893	-0.352942	-0.0496173	-0.931035	-0.252788	-1.20485	-0.697463	0.115142	0.818722	0.418839	-0.0338169	1.11029	1.1875	0.886369	1.50845	0.0382978	1.34078	1.13066	-0.664022	1.31046	1.76867	1.01524	1.39516
		0.65	-0.659468	-2.49468	-2.41259	0.648666	-1.42293	-0.704034	-0.508826	-0.789439	0.72528	-0.0101759	-0.0889898	0.535792	-2.32156	-1.20054	-1.36167	-0.671221	0.97263	0.508177	1.1045	0.355661	-0.0123506	-0.851761	-1.639	-1.2427	-1.90618	-0.325255	-0.0361714	-0.902833	-0.0944139	-1.15582	-0.770996	0.144014	0.846092	0.363186	-0.156721	1.05041	1.09933	0.802815	1.40998	0.0318534	1.20495	0.993568	-0.642753	1.2578	1.68567	0.964219	1.19942
		0.666667	-0.639662	-2.45022	-2.37405	0.650859	-1.32346	-0.632942	-0.486375	-0.729224	0.773607	-0.181014	-0.0737514	0.425181	-2.31348	-1.21486	-1.43539	-0.55425	0.744438	0.466563	1.28732	0.226399	-0.106565	-0.901744	-1.62782	-1.16168	-1.84719	-0.288955	-0.0210207	-0.880993	0.041297	-1.09925	-0.845838	0.16374	0.895322	0.308816	-0.264415	0.988597	1.01147	0.722378	1.30837	0.0269326	1.07088	0.867368	-0.583476	1.20069	1.59975	0.915749	0.98859
		0.683333	-0.648824	-2.38141	-2.28878	0.644754	-1.21926	-0.563101	-0.455315	-0.697088	0.857952	-0.352954	-0.0791055	0.307401	-2.32067	-1.22209	-1.48	-0.405344	0.524666	0.435506	1.4463	0.0976535	-0.179587	-0.923277	-1.64366	-1.07644	-1.76411	-0.247516	-0.00529654	-0.864072	0.139648	-1.03881	-0.91818	0.174126	0.963871	0.258486	-0.341166	0.926204	0.925854	0.648105	1.20599	0.0234162	0.939569	0.749258	-0.496047	1.13806	1.51375	0.870786	0.770035
		0.7	-0.681977	-2.29598	-2.1579	0.622013	-1.11677	-0.497223	-0.422029	-0.693828	0.969888	-0.519419	-0.0989965	0.195311	-2.35472	-1.208	-1.49411	-0.236522	0.33026	0.414193	1.56723	-0.0298508	-0.24001	-0.915765	-1.67891	-0.991334	-1.65896	-0.203754	0.0106786	-0.850419	0.19157	-0.97832	-0.98328	0.175642	1.04845	0.216179	-0.374159	0.864802	0.844873	0.58299	1.10493	0.0211597	0.813966	0.637555	-0.389349	1.07012	1.42955	0.829968	0.553014
		0.716667	-0.734214	-2.20124	-1.98305	0.57754	-1.02315	-0.439202	-0.394313	-0.71607	1.09987	-0.673652	-0.123466	0.100512	-2.41497	-1.16231	-1.47708	-0.0640256	0.177071	0.399831	1.63917	-0.154107	-0.297722	-0.88271	-1.7204	-0.910575	-1.53358	-0.159691	0.027446	-0.839309	0.194709	-0.921766	-1.03665	0.168946	1.14372	0.186054	-0.35698	0.805987	0.771234	0.529387	1.00699	0.0198882	0.698241	0.531736	-0.270556	0.998558	1.34782	0.793214	0.347646
		0.733333	-0.800729	-2.10289	-1.76622	0.510584	-0.944766	-0.392994	-0.379582	-0.756876	1.23831	-0.808781	-0.14031	0.0324466	-2.48943	-1.08116	-1.42907	0.0947237	0.0777411	0.387834	1.65591	-0.271948	-0.360738	-0.831815	-1.75212	-0.838472	-1.38987	-0.116743	0.0462503	-0.831554	0.152889	-0.873224	-1.07521	0.154403	1.24139	0.171346	-0.292001	0.751209	0.70761	0.488546	0.913984	0.0190663	0.596832	0.432306	-0.144963	0.926507	1.26815	0.759614	0.163793
		0.75	-0.876796	-2.00407	-1.50948	0.424721	-0.886046	-0.361428	-0.382939	-0.807048	1.37633	-0.917809	-0.137546	-0.00233106	-2.55871	-0.967688	-1.35114	0.224422	0.0399428	0.372353	1.61676	-0.379398	-0.432872	-0.774242	-1.75868	-0.779438	-1.23015	-0.0760905	0.0686752	-0.829404	0.0742477	-0.836491	-1.09804	0.131779	1.33037	0.173542	-0.190915	0.701587	0.656238	0.460376	0.828226	0.0178037	0.513528	0.340536	-0.0162383	0.857996	1.18948	0.727716	0.0100888
		0.766667	-0.957861	-1.90511	-1.21495	0.326809	-0.848938	-0.345329	-0.405708	-0.856714	1.50622	-0.993707	-0.106043	-0.000785157	-2.60168	-0.830765	-1.24539	0.314651	0.0652587	0.347039	1.52651	-0.47204	-0.512776	-0.723102	-1.72873	-0.737663	-1.05778	-0.0390838	0.0961351	-0.835878	-0.0312042	-0.814291	-1.10645	0.100191	1.39787	0.191992	-0.0730356	0.657753	0.618467	0.443439	0.752819	0.0148891	0.450808	0.258181	0.113157	0.797194	1.11065	0.696129	-0.106775
		0.783333	-1.03977	-1.80387	-0.885141	0.225299	-0.833066	-0.343174	-0.444916	-0.896816	1.62139	-1.02974	-0.0414646	0.0361825	-2.60106	-0.682631	-1.11537	0.361383	0.148958	0.305921	1.39464	-0.545298	-0.594418	-0.691333	-1.65729	-0.716455	-0.877617	-0.00751934	0.129336	-0.853798	-0.153779	-0.807229	-1.10348	0.0583358	1.43135	0.224028	0.0383825	0.619733	0.594439	0.435179	0.691593	0.00901361	0.409543	0.187169	0.24154	0.747513	1.03101	0.664208	-0.182502
		0.8	-1.11902	-1.69684	-0.523791	0.128478	-0.836379	-0.351372	-0.493942	-0.920189	1.71602	-1.0201	0.0551186	0.103675	-2.54719	-0.53629	-0.966517	0.366931	0.280844	0.244311	1.23372	-0.594627	-0.668698	-0.689401	-1.5469	-0.717374	-0.696227	0.0163263	0.16783	-0.884871	-0.285486	-0.81292	-1.09289	0.00490893	1.42077	0.265506	0.120964	0.586928	0.582969	0.43232	0.648537	-0.000843535	0.389065	0.129308	0.367638	0.710874	0.950904	0.63249	-0.215402
		0.816667	-1.19287	-1.58044	-0.136992	0.0430942	-0.855986	-0.365046	-0.544149	-0.922131	1.78457	-0.960754	0.178086	0.193324	-2.43916	-0.403477	-0.806472	0.338469	0.447074	0.159701	1.05751	-0.615741	-0.725667	-0.723409	-1.407	-0.739472	-0.521703	0.0299376	0.209783	-0.929047	-0.420404	-0.825855	-1.07825	-0.0609267	1.36041	0.31159	0.157971	0.558178	0.581706	0.431344	0.626843	-0.0149862	0.387461	0.0859993	0.49024	0.687341	0.871929	0.602641	-0.206402
		0.833333	-1.2591	-1.45221	0.265943	-0.0263433	-0.888825	-0.379057	-0.587107	-0.900519	1.82159	-0.85038	0.31927	0.294491	-2.28338	-0.293507	-0.644804	0.285673	0.632613	0.0525258	0.878885	-0.605059	-0.7567	-0.794142	-1.25232	-0.778964	-0.362954	0.0310396	0.252037	-0.984335	-0.554383	-0.83843	-1.06234	-0.139177	1.24991	0.357585	0.141665	0.531944	0.587534	0.429008	0.627838	-0.0326939	0.401926	0.0579861	0.607856	0.675211	0.796868	0.576796	-0.158827
		0.85	-1.31557	-1.31166	0.672322	-0.077586	-0.931971	-0.389	-0.616722	-0.855594	1.82185	-0.690912	0.470371	0.396029	-2.09046	-0.213018	-0.491986	0.218283	0.823731	-0.0733672	0.708155	-0.560408	-0.756161	-0.897353	-1.10029	-0.829521	-0.228556	0.0182094	0.290528	-1.04704	-0.684538	-0.843114	-1.04712	-0.228845	1.09436	0.399649	0.0743332	0.506568	0.597136	0.422796	0.650146	-0.0522014	0.42907	0.0451746	0.718406	0.671545	0.729355	0.556447	-0.078021
		0.866667	-1.35972	-1.16033	1.06688	-0.110246	-0.982589	-0.391956	-0.630682	-0.789635	1.7811	-0.48763	0.624937	0.488238	-1.87211	-0.166184	-0.357722	0.144259	1.00992	-0.210773	0.552109	-0.481836	-0.722269	-1.02522	-0.968395	-0.883199	-0.1253	-0.00856068	0.320992	-1.11234	-0.80897	-0.835125	-1.03411	-0.327956	0.903382	0.43529	-0.0332082	0.480546	0.607566	0.411287	0.689404	-0.0710145	0.465091	0.0465523	0.819039	0.672977	0.673326	0.541221	0.0291409
		0.883333	-1.38844	-1.00135	1.4334	-0.125226	-1.03768	-0.38688	-0.630805	-0.706611	1.69728	-0.248611	0.779338	0.564566	-1.63901	-0.154921	-0.24906	0.0688787	1.18473	-0.349862	0.414086	-0.372267	-0.657108	-1.16846	-0.871751	-0.931835	-0.0567772	-0.0475394	0.33982	-1.17501	-0.926856	-0.814734	-1.02496	-0.433713	0.689837	0.463626	-0.165128	0.452791	0.616731	0.39437	0.738654	-0.0865009	0.505889	0.0602475	0.906173	0.676582	0.632416	0.528044	0.154682
		0.9	-1.39846	-0.838663	1.75663	-0.124255	-1.09389	-0.374635	-0.622272	-0.611839	1.57179	0.0162746	0.932509	0.622576	-1.40029	-0.178808	-0.169002	-0.00523186	1.34532	-0.479579	0.29504	-0.237694	-0.565983	-1.31849	-0.821311	-0.968572	-0.0223741	-0.0953232	0.344853	-1.23015	-1.03873	-0.788199	-1.02167	-0.542676	0.468304	0.485466	-0.30492	0.422794	0.623671	0.373253	0.789377	-0.0965748	0.547192	0.0837305	0.975793	0.68062	0.609458	0.511046	0.289795
		0.916667	-1.38709	-0.676185	2.02396	-0.109557	-1.14766	-0.357729	-0.612026	-0.511605	1.41054	0.296517	1.08475	0.663937	-1.16429	-0.23463	-0.116135	-0.0775264	1.49101	-0.589443	0.195318	-0.0867307	-0.456337	-1.46876	-0.822752	-0.989105	-0.0170695	-0.147332	0.335892	-1.27381	-1.14663	-0.766857	-1.02637	-0.650903	0.253796	0.50321	-0.439275	0.390702	0.628596	0.35024	0.832874	-0.100246	0.584741	0.114117	1.02397	0.685011	0.606156	0.482484	0.424963
		0.933333	-1.35319	-0.517341	2.22649	-0.0835595	-1.19574	-0.339867	-0.606878	-0.412642	1.22423	0.58197	1.2361	0.693402	-0.939448	-0.315842	-0.0854081	-0.14889	1.6213	-0.671382	0.116491	0.0703569	-0.336583	-1.61504	-0.87597	-0.992353	-0.0323087	-0.198638	0.314787	-1.30333	-1.25384	-0.764477	-1.04067	-0.754054	0.0607363	0.520585	-0.560437	0.357274	0.632698	0.328283	0.861649	-0.0978385	0.614507	0.148512	1.0475	0.691442	0.622948	0.434535	0.550062
		0.95	-1.29775	-0.364923	2.35929	-0.0485795	-1.23598	-0.325394	-0.611877	-0.321457	1.02771	0.863364	1.38499	0.717067	-0.734768	-0.412313	-0.0697418	-0.221233	1.73415	-0.72112	0.0625602	0.222905	-0.215037	-1.75456	-0.975112	-0.980357	-0.0578808	-0.244894	0.285083	-1.3175	-1.36407	-0.793599	-1.06478	-0.847529	-0.0978821	0.542119	-0.666556	0.323754	0.637751	0.310375	0.87051	-0.0907972	0.632895	0.184287	1.04442	0.703114	0.658977	0.361573	0.6547
		0.966667	-1.22378	-0.221264	2.42121	-0.0063936	-1.26819	-0.318698	-0.629329	-0.243572	0.838295	1.13229	1.52748	0.740391	-0.55927	-0.510701	-0.0617812	-0.297399	1.82497	-0.738814	0.0399436	0.361027	-0.099102	-1.88456	-1.10906	-0.957423	-0.0843913	-0.283066	0.251355	-1.31638	-1.48038	-0.86192	-1.09698	-0.926748	-0.211339	0.572366	-0.760288	0.291688	0.645618	0.298922	0.857172	-0.0811487	0.636889	0.219217	1.01448	0.724135	0.712096	0.262292	0.728942
		0.983333	-1.13563	-0.0884936	2.41446	0.0421698	-1.29457	-0.323606	-0.658592	-0.18286	0.673385	1.38078	1.65748	0.7665	-0.420664	-0.595585	-0.0550604	-0.381209	1.88675	-0.728803	0.0560505	0.476517	0.00532879	-2.00093	-1.26233	-0.928736	-0.105642	-0.311735	0.218417	-1.30114	-1.60403	-0.969683	-1.13372	-0.987612	-0.272116	0.614899	-0.846347	0.262715	0.657746	0.295239	0.822343	-0.0708033	0.62412	0.251418	0.959168	0.758639	0.778896	0.141027	0.764443
		1	-1.03792	0.0313322	2.34422	0.0973752	-1.31953	-0.342836	-0.696488	-0.141166	0.547897	1.60077	1.76765	0.79521	-0.323903	-0.651209	-0.0442069	-0.477385	1.91122	-0.698617	0.116756	0.563404	0.0942644	-2.09767	-1.41655	-0.898811	-0.120137	-0.330901	0.190619	-1.27366	-1.73364	-1.10872	-1.17035	-1.02712	-0.276876	0.671313	-0.928986	0.238368	0.67479	0.299318	0.76937	-0.0609482	0.592976	0.279171	0.881536	0.809776	0.854757	0.00780942	0.75572
		1.01667	-0.934588	0.136338	2.21835	0.160253	-1.34873	-0.377527	-0.73807	-0.118351	0.471956	1.78373	1.8506	0.823003	-0.270208	-0.663514	-0.0242881	-0.591113	1.89073	-0.657476	0.223601	0.618302	0.165803	-2.16731	-1.5523	-0.870192	-0.131154	-0.341427	0.171333	-1.23632	-1.86495	-1.26333	-1.20243	-1.04399	-0.22725	0.740523	-1.0103	0.219886	0.69644	0.309907	0.703545	-0.0517627	0.542806	0.300702	0.785598	0.878785	0.934025	-0.122965	0.70118
		1.03333	-0.828465	0.225179	2.04713	0.231749	-1.38751	-0.426947	-0.77748	-0.11273	0.449286	1.92076	1.90009	0.84389	-0.257036	-0.62204	0.0101763	-0.727168	1.82034	-0.614645	0.371698	0.640744	0.22012	-2.2024	-1.65126	-0.842779	-0.14532	-0.34439	0.16263	-1.19179	-1.99125	-1.41272	-1.2269	-1.0391	-0.130128	0.818619	-1.08981	0.208066	0.721476	0.324872	0.631199	-0.0425512	0.474246	0.3141	0.675578	0.96436	1.01039	-0.235044	0.603539
		1.05	-0.72153	0.297486	1.84285	0.311531	-1.43923	-0.488433	-0.808749	-0.121768	0.476504	2.00343	1.91183	0.85087	-0.27892	-0.521359	0.0658403	-0.888761	1.69955	-0.57788	0.549127	0.633558	0.259145	-2.19759	-1.69844	-0.813945	-0.170117	-0.340646	0.165095	-1.14293	-2.10433	-1.53446	-1.24282	-1.01559	0.00280898	0.899431	-1.16535	0.20317	0.748017	0.341685	0.558722	-0.0322365	0.389555	0.317441	0.555138	1.06253	1.07745	-0.31344	0.469467
		1.06667	-0.615618	0.354227	1.6193	0.396906	-1.5039	-0.55762	-0.8265	-0.142743	0.543443	2.02508	1.88394	0.837559	-0.328927	-0.361908	0.150233	-1.07634	1.53331	-0.552207	0.738251	0.603149	0.285932	-2.1515	-1.68395	-0.779397	-0.211167	-0.330791	0.177708	-1.09265	-2.19571	-1.60826	-1.25122	-0.978477	0.156413	0.975674	-1.23465	0.204903	0.773846	0.357898	0.491603	-0.0200182	0.292764	0.309118	0.426845	1.16713	1.12946	-0.347485	0.308632
		1.08333	-0.513219	0.397832	1.39109	0.482325	-1.57771	-0.628972	-0.826563	-0.173157	0.634441	1.98245	1.81689	0.79951	-0.400258	-0.15017	0.270433	-1.28666	1.33192	-0.539168	0.918584	0.559418	0.303749	-2.06818	-1.60427	-0.734484	-0.270187	-0.315492	0.197795	-1.04371	-2.25809	-1.61941	-1.25427	-0.933898	0.314067	1.04039	-1.29699	0.212478	0.796711	0.371448	0.43366	-0.005918	0.189486	0.288309	0.292123	1.27077	1.16209	-0.333114	0.132391
		1.1	-0.417969	0.431983	1.17272	0.55988	-1.65357	-0.696544	-0.806513	-0.210749	0.730563	1.87699	1.71343	0.734982	-0.487507	0.10168	0.430997	-1.51244	1.10995	-0.536614	1.07042	0.515002	0.315125	-1.95746	-1.46275	-0.675586	-0.344199	-0.295972	0.221135	-0.998496	-2.28652	-1.5613	-1.25403	-0.88803	0.45998	1.08826	-1.35397	0.224795	0.814529	0.38074	0.386613	0.00901492	0.0862828	0.255387	0.151699	1.36612	1.17293	-0.273872	-0.0474738
		1.11667	-0.33455	0.461074	0.977761	0.62078	-1.72267	-0.754861	-0.766044	-0.253152	0.812568	1.71549	1.57828	0.64509	-0.58728	0.376623	0.631836	-1.74268	0.884354	-0.539102	1.17812	0.483696	0.321122	-1.83422	-1.26939	-0.60116	-0.426148	-0.274356	0.24236	-0.958734	-2.27936	-1.43658	-1.25139	-0.846022	0.58134	1.11654	-1.40911	0.240689	0.825474	0.384571	0.350062	0.0229232	-0.0102546	0.212132	0.00646186	1.44706	1.16183	-0.180362	-0.219769
		1.13333	-0.267987	0.489472	0.817729	0.657446	-1.77656	-0.799711	-0.707072	-0.297371	0.864229	1.50955	1.41774	0.533506	-0.697998	0.654065	0.86666	-1.96365	0.671981	-0.538907	1.23215	0.478269	0.321037	-1.71662	-1.03992	-0.512226	-0.506488	-0.253649	0.255692	-0.925257	-2.2387	-1.25677	-1.24555	-0.811134	0.66987	1.12533	-1.46645	0.259219	0.828018	0.381993	0.32193	0.0336909	-0.0944921	0.161637	-0.141581	1.50958	1.13074	-0.068226	-0.374574
		1.15	-0.222511	0.520723	0.701093	0.665531	-1.80921	-0.828652	-0.633497	-0.339393	0.875405	1.27404	1.23926	0.405897	-0.818974	0.911555	1.12252	-2.1605	0.487081	-0.527568	1.22948	0.508098	0.312684	-1.62359	-0.794286	-0.41222	-0.575118	-0.237266	0.255993	-0.897995	-2.17024	-1.0404	-1.23435	-0.784309	0.722534	1.11737	-1.52854	0.279906	0.820989	0.372269	0.299232	0.0395998	-0.162491	0.107903	-0.288611	1.55192	1.0833	0.0449573	-0.503717
		1.16667	-0.200245	0.55688	0.632244	0.645158	-1.81836	-0.841156	-0.550551	-0.37413	0.844108	1.02487	1.05069	0.2693	-0.949157	1.12685	1.38062	-2.31903	0.339089	-0.497771	1.17245	0.577308	0.293143	-1.57173	-0.554561	-0.306324	-0.62303	-0.228243	0.239919	-0.876172	-2.08258	-0.809893	-1.21526	-0.764293	0.741348	1.09728	-1.59487	0.302811	0.803703	0.354984	0.279042	0.0398289	-0.212314	0.0552586	-0.428871	1.57429	1.02419	0.143194	-0.601174
		1.18333	-0.200109	0.598084	0.610783	0.600894	-1.80587	-0.838346	-0.463869	-0.395839	0.776911	0.776708	0.859515	0.131484	-1.08596	1.28016	1.61826	-2.42743	0.231143	-0.445247	1.06677	0.683948	0.259746	-1.57238	-0.342353	-0.200517	-0.643309	-0.228405	0.206843	-0.858714	-1.98606	-0.587933	-1.18656	-0.748271	0.7324	1.07053	-1.66135	0.328424	0.776138	0.330297	0.259384	0.0346146	-0.243877	0.00773038	-0.555224	1.57796	0.958417	0.215212	-0.663421
		1.2	-0.217189	0.642444	0.631316	0.540476	-1.77687	-0.822465	-0.378476	-0.39896	0.687479	0.541274	0.672148	0.000216396	-1.22468	1.35635	1.81162	-2.4778	0.159509	-0.37025	0.919643	0.820426	0.211012	-1.62919	-0.176019	-0.100607	-0.631524	-0.237741	0.159269	-0.844756	-1.89123	-0.393826	-1.14843	-0.732855	0.704352	1.04239	-1.72107	0.357324	0.739096	0.299218	0.239887	0.0250474	-0.258468	-0.0314207	-0.660283	1.56441	0.890762	0.256481	-0.68973
		1.21667	-0.242875	0.686175	0.683964	0.472687	-1.73811	-0.796299	-0.297979	-0.379167	0.59346	0.326584	0.493382	-0.117656	-1.35891	1.34661	1.93896	-2.46705	0.114212	-0.278198	0.738488	0.975108	0.147276	-1.73686	-0.0680286	-0.0114118	-0.585775	-0.254191	0.10252	-0.834091	-1.80736	-0.240726	-1.10329	-0.715105	0.666746	1.01679	-1.76624	0.389699	0.69424	0.263747	0.222035	0.0126456	-0.258161	-0.0599202	-0.737839	1.53446	0.825304	0.269623	-0.682295
		1.23333	-0.265909	0.723928	0.75561	0.405165	-1.69613	-0.762743	-0.224195	-0.334367	0.512549	0.137085	0.326252	-0.217316	-1.48165	1.24947	1.98379	-2.39729	0.0809029	-0.179221	0.530695	1.13456	0.0709433	-1.88139	-0.0230571	0.0637845	-0.506731	-0.273923	0.0437736	-0.827449	-1.7412	-0.134199	-1.05554	-0.693316	0.628427	0.995462	-1.79054	0.424872	0.643951	0.226757	0.208948	-0.00108567	-0.245334	-0.0764428	-0.784196	1.48799	0.765172	0.2632	-0.646105
		1.25	-0.274308	0.74924	0.831681	0.342822	-1.65561	-0.72463	-0.157397	-0.265372	0.45877	-0.0256463	0.172249	-0.296996	-1.5871	1.07082	1.93756	-2.27568	0.0437609	-0.0865496	0.304156	1.2858	-0.0136205	-2.04208	-0.0373481	0.123505	-0.397814	-0.29199	-0.00931958	-0.826531	-1.69626	-0.0724022	-1.01047	-0.667289	0.596366	0.977606	-1.79126	0.460985	0.591016	0.191592	0.204735	-0.0149187	-0.222378	-0.0804117	-0.799044	1.42409	0.712391	0.249236	-0.588483
		1.26667	-0.257921	0.755084	0.898106	0.287289	-1.61868	-0.68481	-0.0971202	-0.176092	0.439903	-0.162135	0.0318418	-0.358525	-1.67226	0.823097	1.80144	-2.11353	-0.0110343	-0.0140108	0.068054	1.41801	-0.100429	-2.1948	-0.0995894	0.168127	-0.265391	-0.303237	-0.0500558	-0.833855	-1.67268	-0.0476688	-0.972913	-0.638022	0.575068	0.960021	-1.77027	0.494988	0.538215	0.161475	0.213602	-0.0279167	-0.191599	-0.0717974	-0.785651	1.34172	0.667814	0.240264	-0.518333
		1.28333	-0.211037	0.734546	0.943056	0.237403	-1.58497	-0.646359	-0.043268	-0.0731795	0.456582	-0.274507	-0.0948615	-0.406987	-1.73792	0.52352	1.58658	-1.92497	-0.0920898	0.0267776	-0.166683	1.52335	-0.182368	-2.31625	-0.193191	0.199762	-0.118702	-0.303256	-0.0737454	-0.852456	-1.66758	-0.0490798	-0.945964	-0.606983	0.566643	0.937907	-1.73381	0.522989	0.487936	0.13893	0.238892	-0.0392489	-0.155238	-0.051026	-0.750325	1.24054	0.631119	0.246675	-0.445124
		1.3	-0.134327	0.681666	0.958133	0.19029	-1.55255	-0.612727	0.00288588	0.0347867	0.503106	-0.366311	-0.207495	-0.449302	-1.78858	0.191913	1.31272	-1.72503	-0.20077	0.0288437	-0.387683	1.59696	-0.251834	-2.38786	-0.299446	0.221988	0.0308165	-0.289177	-0.0782072	-0.885509	-1.67575	-0.0652257	-0.930214	-0.575231	0.571385	0.906084	-1.69097	0.540898	0.441934	0.125384	0.282328	-0.0479594	-0.115485	-0.0190615	-0.701294	1.12177	0.600919	0.275088	-0.377752
		1.31667	-0.0354739	0.592407	0.938939	0.142562	-1.51912	-0.587689	0.03823	0.138398	0.569522	-0.442443	-0.30508	-0.491917	-1.83145	-0.15178	1.00516	-1.52768	-0.331018	-0.00874285	-0.582205	1.63634	-0.301525	-2.39876	-0.400807	0.239409	0.17096	-0.260182	-0.0636704	-0.935923	-1.69062	-0.0865286	-0.923728	-0.542783	0.588615	0.860349	-1.65133	0.545219	0.401274	0.121074	0.34359	-0.0528424	-0.0744575	0.0224233	-0.647287	0.98871	0.575028	0.327932	-0.323422
		1.33333	0.0718588	0.465591	0.885095	0.0911669	-1.48311	-0.575032	0.0581041	0.228565	0.64427	-0.508739	-0.386058	-0.538257	-1.87459	-0.48983	0.690522	-1.34389	-0.471183	-0.080864	-0.738701	1.64068	-0.325475	-2.34692	-0.483436	0.257016	0.290708	-0.217627	-0.0322433	-1.00588	-1.70517	-0.106582	-0.922807	-0.508469	0.617433	0.798612	-1.62255	0.533787	0.366437	0.125245	0.420281	-0.0525057	-0.0341341	0.0709024	-0.596162	0.846727	0.5509	0.404117	-0.286746
		1.35	0.170565	0.303605	0.799909	0.0337311	-1.44451	-0.57805	0.057317	0.297483	0.71669	-0.570959	-0.448816	-0.586879	-1.92484	-0.808517	0.392374	-1.18041	-0.607348	-0.177724	-0.848407	1.6104	-0.320245	-2.23846	-0.538575	0.279351	0.382227	-0.164768	0.0127944	-1.09634	-1.71301	-0.122343	-0.923286	-0.470342	0.657105	0.721536	-1.60836	0.506247	0.337497	0.136509	0.508233	-0.0456044	0.00375152	0.123031	-0.553894	0.702768	0.526157	0.500265	-0.269207
		1.36667	0.243489	0.112563	0.689857	-0.0314439	-1.40493	-0.598937	0.031567	0.339273	0.778799	-0.63322	-0.492571	-0.631123	-1.98599	-1.09917	0.127588	-1.03942	-0.726975	-0.287164	-0.906477	1.54725	-0.28608	-2.08534	-0.562592	0.309595	0.442317	-0.106184	0.0676219	-1.20653	-1.70933	-0.133382	-0.921974	-0.426491	0.706961	0.632564	-1.60762	0.464158	0.314293	0.153226	0.601937	-0.0311563	0.0378142	0.174926	-0.524083	0.564409	0.499099	0.61193	-0.269117
		1.38333	0.276749	-0.0981714	0.563925	-0.105429	-1.36726	-0.638235	-0.0212056	0.350276	0.826053	-0.696328	-0.518301	-0.660722	-2.05767	-1.3582	-0.0955186	-0.919248	-0.821558	-0.397202	-0.912429	1.45474	-0.227662	-1.9023	-0.55601	0.34879	0.472762	-0.0470188	0.128311	-1.33352	-1.6917	-0.140679	-0.917761	-0.375967	0.765881	0.537358	-1.61466	0.410689	0.296514	0.17376	0.695044	-0.0088128	0.0671403	0.222676	-0.508007	0.438758	0.469023	0.734351	-0.282076
		1.4	0.26216	-0.317067	0.432752	-0.188525	-1.33484	-0.694501	-0.0999881	0.329084	0.857046	-0.756707	-0.529277	-0.665072	-2.13522	-1.58622	-0.276944	-0.815814	-0.887349	-0.49808	-0.869927	1.33876	-0.154084	-1.70382	-0.522009	0.395431	0.479423	0.00779943	0.191047	-1.47206	-1.66055	-0.145564	-0.912058	-0.319477	0.831616	0.442828	-1.62066	0.35002	0.283715	0.196616	0.78083	0.020989	0.0914296	0.262941	-0.505097	0.33144	0.43626	0.86261	-0.30184
		1.41667	0.19822	-0.531871	0.307489	-0.279874	-1.31049	-0.764263	-0.200638	0.276462	0.872424	-0.806599	-0.530837	-0.637214	-2.21061	-1.78644	-0.422853	-0.724392	-0.924022	-0.583342	-0.786115	1.20777	-0.0777562	-1.50191	-0.464933	0.445628	0.470356	0.054227	0.252236	-1.61471	-1.61895	-0.149224	-0.908388	-0.259639	0.900253	0.355963	-1.6158	0.286617	0.275306	0.220474	0.852664	0.0570184	0.111142	0.293492	-0.513597	0.24592	0.401913	0.991311	-0.321396
		1.43333	0.0896818	-0.73102	0.198449	-0.377033	-1.29569	-0.842293	-0.31656	0.195291	0.87349	-0.835821	-0.529228	-0.577201	-2.27421	-1.96281	-0.542283	-0.640928	-0.932018	-0.649805	-0.670789	1.07223	-0.0122665	-1.30503	-0.389145	0.493859	0.453532	0.089591	0.308602	-1.75242	-1.57201	-0.152903	-0.911268	-0.200761	0.966015	0.282713	-1.5916	0.22459	0.270568	0.244231	0.904567	0.0973618	0.127602	0.313536	-0.531144	0.183251	0.367406	1.11413	-0.334109
		1.45	-0.0539272	-0.904712	0.113713	-0.475786	-1.29012	-0.922181	-0.439904	0.090508	0.861037	-0.834752	-0.529817	-0.493595	-2.31684	-2.11813	-0.643695	-0.562616	-0.90992	-0.696746	-0.535602	0.943266	0.0304893	-1.11802	-0.298402	0.534131	0.434946	0.112844	0.357333	-1.87551	-1.52569	-0.158554	-0.9247	-0.148202	1.02149	0.227114	-1.54276	0.167297	0.268734	0.267084	0.931874	0.139613	0.142958	0.323765	-0.555108	0.142227	0.334011	1.22359	-0.334757
		1.46667	-0.220293	-1.04548	0.0579814	-0.57043	-1.29171	-0.997102	-0.562904	-0.031042	0.83489	-0.797575	-0.535226	-0.4024	-2.33182	-2.25279	-0.732318	-0.487561	-0.853133	-0.724788	-0.393368	0.830713	0.0432671	-0.942838	-0.195724	0.561223	0.417651	0.12459	0.396275	-1.97491	-1.48571	-0.169419	-0.950731	-0.107514	1.05827	0.190805	-1.46838	0.117239	0.269091	0.288635	0.931944	0.181113	0.159931	0.326119	-0.582635	0.119825	0.302519	1.31137	-0.320366
		1.48333	-0.396305	-1.14832	0.0320258	-0.654506	-1.29717	-1.06061	-0.678982	-0.161021	0.794349	-0.724661	-0.544171	-0.32357	-2.31633	-2.36424	-0.808845	-0.413904	-0.754688	-0.734987	-0.257321	0.741269	0.0257179	-0.779634	-0.0836269	0.571632	0.401963	0.126859	0.424078	-2.04348	-1.4567	-0.190018	-0.988524	-0.0835248	1.06796	0.173012	-1.37204	0.0761881	0.27106	0.308939	0.904764	0.219227	0.181342	0.323364	-0.610464	0.111778	0.273139	1.36912	-0.29073
		1.5	-0.569783	-1.21051	0.0329178	-0.721715	-1.30275	-1.10732	-0.783361	-0.29039	0.739425	-0.623146	-0.551527	-0.276099	-2.27177	-2.44728	-0.869624	-0.339003	-0.607994	-0.72842	-0.140191	0.677323	-0.0147554	-0.627845	0.0353846	0.563983	0.386548	0.122626	0.440237	-2.07714	-1.4419	-0.225321	-1.03423	-0.0795198	1.04324	0.170957	-1.261	0.0453773	0.274191	0.328412	0.853212	0.251651	0.209511	0.318587	-0.634699	0.1132	0.245649	1.38967	-0.248548
		1.51667	-0.730765	-1.23151	0.0550186	-0.766655	-1.30502	-1.13339	-0.873059	-0.410511	0.672406	-0.505404	-0.549703	-0.273175	-2.2032	-2.49527	-0.908053	-0.25921	-0.410496	-0.706217	-0.0530164	0.636972	-0.0639063	-0.48711	0.158225	0.53884	0.369841	0.115151	0.444974	-2.0757	-1.44323	-0.279299	-1.08178	-0.0966288	0.979198	0.180578	-1.14468	0.0255859	0.278046	0.347566	0.782831	0.276716	0.245712	0.31474	-0.650761	0.119186	0.219686	1.36838	-0.199126
		1.53333	-0.872385	-1.21283	0.0915336	-0.785117	-1.30135	-1.13667	-0.946319	-0.514346	0.599085	-0.385995	-0.530922	-0.318879	-2.11811	-2.50182	-0.91663	-0.17055	-0.166737	-0.669873	-0.00376538	0.61523	-0.10326	-0.35795	0.28065	0.498088	0.351152	0.107234	0.439025	-2.04294	-1.46166	-0.353407	-1.12432	-0.133546	0.874392	0.197336	-1.03279	0.0170223	0.282042	0.366619	0.701028	0.293642	0.289826	0.314293	-0.653611	0.125396	0.195063	1.30412	-0.149585
		1.55	-0.991237	-1.15808	0.136189	-0.773952	-1.29004	-1.11666	-1.00172	-0.597421	0.529078	-0.278116	-0.489573	-0.407392	-2.02486	-2.46262	-0.889119	-0.0700875	0.110367	-0.621489	0.00397645	0.605947	-0.113886	-0.242149	0.396897	0.444186	0.331054	0.100624	0.423448	-1.98624	-1.49738	-0.445694	-1.1561	-0.186655	0.731785	0.216971	-0.933387	0.0190559	0.285322	0.385123	0.61585	0.30265	0.340315	0.318995	-0.638314	0.12858	0.172002	1.19965	-0.107684
		1.56667	-1.08718	-1.07282	0.184618	-0.730829	-1.27008	-1.07426	-1.03743	-0.658266	0.474896	-0.190864	-0.423887	-0.524796	-1.93147	-2.37702	-0.822372	0.0426164	0.400722	-0.563804	-0.0281386	0.603761	-0.0805386	-0.142834	0.499746	0.379604	0.311064	0.0957607	0.399529	-1.91533	-1.54971	-0.550946	-1.17401	-0.250591	0.559117	0.23608	-0.851465	0.0299165	0.286756	0.401749	0.534553	0.304865	0.394478	0.329753	-0.600825	0.126952	0.151215	1.06119	-0.0803776
		1.58333	-1.1626	-0.964296	0.235062	-0.654265	-1.24089	-1.01138	-1.05087	-0.698193	0.449808	-0.128089	-0.336342	-0.652774	-1.84487	-2.24885	-0.717616	0.164619	0.680293	-0.500039	-0.0931023	0.60536	0.00478509	-0.0643028	0.581149	0.306651	0.29289	0.0919427	0.368851	-1.84077	-1.61673	-0.661878	-1.17854	-0.31918	0.368675	0.252468	-0.788119	0.0465782	0.285115	0.414345	0.462359	0.302011	0.4489	0.346542	-0.538818	0.120305	0.13382	0.897281	-0.0723955
		1.6	-1.22117	-0.840913	0.288173	-0.544196	-1.20203	-0.930605	-1.03918	-0.720479	0.465019	-0.0889989	-0.232791	-0.772956	-1.77064	-2.08631	-0.581094	0.289792	0.925403	-0.433706	-0.17936	0.609689	0.140664	-0.0116456	0.633404	0.227717	0.27777	0.0878712	0.333436	-1.77204	-1.69494	-0.7709	-1.17367	-0.386563	0.176262	0.265312	-0.740578	0.0649527	0.279373	0.420275	0.401703	0.295932	0.499927	0.368354	-0.452387	0.109775	0.121133	0.717288	-0.0850831
		1.61667	-1.26653	-0.711434	0.345988	-0.402985	-1.15325	-0.834783	-1.00042	-0.729273	0.526937	-0.0700186	-0.120715	-0.870577	-1.71283	-1.90085	-0.42403	0.410148	1.11667	-0.36848	-0.272448	0.61718	0.315932	0.00973248	0.65072	0.145772	0.266296	0.0823246	0.295825	-1.71589	-1.77907	-0.87173	-1.16571	-0.448236	-0.000550583	0.275126	-0.703055	0.0804082	0.269039	0.416956	0.352187	0.288082	0.544076	0.393172	-0.344463	0.0972823	0.114412	0.5299	-0.115802
		1.63333	-1.30115	-0.584203	0.410387	-0.236392	-1.09467	-0.726798	-0.934938	-0.728592	0.635265	-0.0669323	-0.00728713	-0.936511	-1.67378	-1.70521	-0.261875	0.517842	1.24145	-0.308217	-0.357118	0.628426	0.511295	-0.00541584	0.630755	0.0649115	0.258816	0.0746771	0.258957	-1.67515	-1.86244	-0.960267	-1.16139	-0.50171	-0.14474	0.283541	-0.66828	0.0885171	0.25436	0.402429	0.311216	0.279124	0.578318	0.418064	-0.220843	0.0847579	0.114599	0.342078	-0.158116
		1.65	-1.32584	-0.466434	0.48149	-0.0539045	-1.02705	-0.609477	-0.846625	-0.721703	0.782534	-0.0764299	0.102097	-0.967477	-1.65348	-1.5112	-0.112801	0.607125	1.2944	-0.256947	-0.419518	0.642997	0.702521	-0.0617219	0.575662	-0.0093097	0.256204	0.0650518	0.225792	-1.64831	-1.93758	-1.0344	-1.1658	-0.546617	-0.242392	0.292863	-0.62943	0.0858417	0.236311	0.375811	0.275098	0.268767	0.600258	0.439423	-0.0898116	0.0733998	0.122139	0.158704	-0.202829
		1.66667	-1.33994	-0.363725	0.556492	0.132044	-0.952065	-0.48569	-0.743081	-0.711023	0.955194	-0.0965936	0.204411	-0.964754	-1.649	-1.32749	0.00462342	0.67554	1.27628	-0.218696	-0.449018	0.65884	0.86454	-0.162712	0.492235	-0.0699261	0.260545	0.0540755	0.198784	-1.63004	-1.99722	-1.09293	-1.18073	-0.584244	-0.285034	0.30546	-0.582082	0.0705678	0.216332	0.337487	0.240233	0.255906	0.608246	0.45344	0.0386965	0.0631812	0.136901	-0.0171109	-0.239759
		1.68333	-1.34219	-0.279841	0.62919	0.307987	-0.8723	-0.358606	-0.634626	-0.69842	1.13598	-0.126338	0.298693	-0.93225	-1.65405	-1.15833	0.0742947	0.723956	1.19198	-0.197059	-0.439423	0.672483	0.975581	-0.310209	0.390992	-0.109066	0.275278	0.0424192	0.179382	-1.61254	-2.03514	-1.13412	-1.20394	-0.616653	-0.271219	0.323107	-0.525742	0.0428505	0.195901	0.289035	0.204007	0.239005	0.601449	0.456738	0.1543	0.0527755	0.158205	-0.183289	-0.259907
		1.7	-1.33184	-0.216703	0.69035	0.461939	-0.791064	-0.231963	-0.532169	-0.685622	1.30691	-0.164297	0.385118	-0.874782	-1.6595	-1.00338	0.0855286	0.755486	1.04865	-0.194533	-0.389478	0.679834	1.02048	-0.503624	0.284347	-0.118899	0.304561	0.0304017	0.16781	-1.58741	-2.04666	-1.15443	-1.22953	-0.645681	-0.206892	0.346433	-0.464535	0.00481603	0.176095	0.232901	0.165252	0.216617	0.579893	0.447044	0.2476	0.039896	0.184942	-0.337937	-0.257432
		1.71667	-1.30959	-0.174576	0.728747	0.58572	-0.711944	-0.110174	-0.444574	-0.674408	1.45215	-0.207827	0.463902	-0.797033	-1.65478	-0.859086	0.0353467	0.773752	0.85468	-0.211883	-0.302724	0.677158	0.992664	-0.739304	0.184307	-0.0928747	0.351915	0.0178582	0.163194	-1.54759	-2.0289	-1.14801	-1.24925	-0.672118	-0.104314	0.374678	-0.406785	-0.0397609	0.157296	0.171974	0.124203	0.187868	0.544518	0.423723	0.31158	0.0219254	0.215739	-0.478744	-0.23086
		1.73333	-1.278	-0.152344	0.732696	0.676281	-0.638206	0.0019223	-0.376356	-0.666374	1.56009	-0.252686	0.534472	-0.703346	-1.63009	-0.721213	-0.0706834	0.781195	0.619745	-0.247727	-0.186828	0.661804	0.894542	-1.01013	0.100249	-0.0270838	0.41854	0.00434515	0.164024	-1.48896	-1.98055	-1.10722	-1.25429	-0.695297	0.0203321	0.405808	-0.363437	-0.0860366	0.139171	0.109147	0.0822157	0.152804	0.497211	0.388	0.342695	-0.00336268	0.249135	-0.602839	-0.183123
		1.75	-1.24115	-0.147824	0.691912	0.735601	-0.572156	0.0996945	-0.326466	-0.662328	1.62426	-0.293602	0.595222	-0.597991	-1.57876	-0.587854	-0.219519	0.777981	0.355523	-0.298509	-0.0524698	0.63242	0.736615	-1.30565	0.0373203	0.0785626	0.501833	-0.0104794	0.168725	-1.41101	-1.90177	-1.02417	-1.23702	-0.713151	0.150134	0.436924	-0.345585	-0.128845	0.120916	0.0470004	0.041448	0.112508	0.440828	0.342749	0.341326	-0.0372126	0.283719	-0.707129	-0.120424
		1.76667	-1.20374	-0.158037	0.599452	0.769239	-0.514595	0.179611	-0.28859	-0.66155	1.64298	-0.325516	0.643867	-0.485462	-1.49903	-0.461928	-0.39357	0.761854	0.0764727	-0.358861	0.0880772	0.588745	0.535679	-1.61271	-0.00418015	0.219622	0.594665	-0.0265309	0.176103	-1.31659	-1.79409	-0.892935	-1.19235	-0.722666	0.270652	0.46475	-0.361666	-0.163496	0.101676	-0.0123852	0.00467465	0.069002	0.379105	0.291876	0.311487	-0.0795629	0.318212	-0.788977	-0.0503381
		1.78333	-1.16987	-0.17941	0.453592	0.784139	-0.46453	0.240136	-0.252809	-0.661269	1.61826	-0.344948	0.678263	-0.370453	-1.39469	-0.352056	-0.574798	0.728852	-0.200008	-0.422139	0.222602	0.531262	0.312642	-1.91678	-0.0283635	0.387133	0.685733	-0.043221	0.185488	-1.21083	-1.66076	-0.712	-1.11832	-0.720494	0.372373	0.485988	-0.415065	-0.186498	0.0809796	-0.0674723	-0.0248143	0.024964	0.316395	0.23947	0.259832	-0.129022	0.351486	-0.846996	0.0201054
		1.8	-1.1421	-0.207895	0.25926	0.786492	-0.419227	0.282291	-0.208095	-0.656635	1.55426	-0.351022	0.697392	-0.257448	-1.27428	-0.271247	-0.74876	0.674549	-0.454491	-0.480999	0.340688	0.461109	0.0901613	-2.2033	-0.0424113	0.568464	0.761004	-0.0596938	0.196531	-1.09947	-1.50728	-0.486245	-1.01602	-0.703546	0.451849	0.497451	-0.502809	-0.196098	0.0590073	-0.11724	-0.0433876	-0.0166683	0.257135	0.188932	0.194257	-0.183081	0.382528	-0.881657	0.0856848
		1.81667	-1.12091	-0.239068	0.0285626	0.780297	-0.374663	0.309629	-0.144876	-0.641264	1.45583	-0.345685	0.702138	-0.150148	-1.14916	-0.233521	-0.90734	0.595357	-0.667352	-0.527897	0.435239	0.380429	-0.109809	-2.4591	-0.0546768	0.748942	0.805952	-0.075227	0.208822	-0.987404	-1.34197	-0.227901	-0.889061	-0.669367	0.511441	0.496035	-0.615833	-0.192505	0.0366259	-0.16113	-0.0475083	-0.0531526	0.205061	0.142319	0.12243	-0.238448	0.410362	-0.895456	0.14319
		1.83333	-1.10482	-0.26826	-0.220062	0.767012	-0.326324	0.327557	-0.0570136	-0.608242	1.32782	-0.333091	0.695591	-0.0510768	-1.03075	-0.249434	-1.04922	0.489545	-0.821156	-0.55551	0.503539	0.293004	-0.268665	-2.67345	-0.0726358	0.913934	0.808084	-0.0895957	0.221517	-0.877733	-1.17607	0.0439335	-0.742713	-0.616276	0.557933	0.478732	-0.740863	-0.177774	0.0151767	-0.198993	-0.0344759	-0.0823798	0.162344	0.100063	0.0506532	-0.291397	0.433999	-0.892566	0.190685
		1.85	-1.09104	-0.29083	-0.464222	0.746109	-0.270196	0.342144	0.0571359	-0.551333	1.17486	-0.318425	0.682655	0.0383072	-0.927819	-0.321941	-1.17797	0.357775	-0.903022	-0.557211	0.547561	0.204761	-0.373906	-2.8387	-0.101117	1.05099	0.759171	-0.103194	0.233177	-0.771697	-1.02306	0.305326	-0.58312	-0.543335	0.600486	0.442917	-0.863422	-0.155327	-0.00387414	-0.231052	-0.00332737	-0.103221	0.128894	0.0611069	-0.0167661	-0.338034	0.452426	-0.878044	0.226363
		1.86667	-1.07623	-0.302594	-0.681231	0.716156	-0.20376	0.358725	0.194593	-0.466143	1.00195	-0.306537	0.668989	0.117	-0.844112	-0.444081	-1.2984	0.203286	-0.906413	-0.527654	0.573393	0.12364	-0.421621	-2.95047	-0.14115	1.15163	0.656749	-0.116844	0.241903	-0.669382	-0.897004	0.530773	-0.41663	-0.450296	0.648494	0.386996	-0.971221	-0.129242	-0.0192982	-0.257844	0.0443985	-0.115705	0.102153	0.0233733	-0.077572	-0.374473	0.464721	-0.856812	0.247665
		1.88333	-1.05712	-0.300343	-0.852268	0.675887	-0.12676	0.380698	0.348345	-0.351049	0.81507	-0.300776	0.659502	0.18358	-0.777115	-0.599268	-1.41271	0.0318755	-0.83201	-0.46347	0.589829	0.0585125	-0.41801	-3.00745	-0.189704	1.21237	0.504604	-0.131371	0.245707	-0.570819	-0.810101	0.69711	-0.249346	-0.337635	0.709655	0.311266	-1.05696	-0.103464	-0.0303678	-0.280154	0.104356	-0.12097	0.077568	-0.0155485	-0.131152	-0.396979	0.470271	-0.832792	0.251183
		1.9	-1.03084	-0.282334	-0.965987	0.624854	-0.0415685	0.408818	0.508404	-0.207788	0.621524	-0.302182	0.656813	0.235499	-0.718148	-0.764169	-1.51767	-0.148225	-0.68765	-0.363924	0.606446	0.0172391	-0.379128	-3.0109	-0.240343	1.23491	0.312213	-0.147101	0.242999	-0.476939	-0.770069	0.787228	-0.0868763	-0.206761	0.788492	0.218677	-1.11967	-0.0811387	-0.0369704	-0.298902	0.16977	-0.120985	0.049689	-0.0576972	-0.177879	-0.402132	0.469038	-0.808456	0.233458
		1.91667	-0.99491	-0.248582	-1.02059	0.563572	0.0469114	0.441148	0.663147	-0.0416344	0.429669	-0.309113	0.660188	0.269008	-0.654097	-0.91327	-1.60418	-0.326583	-0.487383	-0.231284	0.631557	0.0044387	-0.328384	-2.96387	-0.284676	1.22534	0.0933146	-0.163473	0.23301	-0.389936	-0.778032	0.792849	0.0657996	-0.0603268	0.885386	0.115118	-1.1643	-0.0642216	-0.039596	-0.315029	0.23246	-0.118125	0.0136521	-0.104149	-0.21843	-0.387071	0.461791	-0.784907	0.192354
		1.93333	-0.947279	-0.200827	-1.02378	0.493291	0.131831	0.473649	0.800882	0.138874	0.247818	-0.317272	0.665397	0.279973	-0.57051	-1.02376	-1.65928	-0.49108	-0.249901	-0.0707879	0.670585	0.0197765	-0.291963	-2.87019	-0.31425	1.19277	-0.136107	-0.178889	0.216042	-0.312921	-0.827569	0.715804	0.204437	0.0974685	0.996238	0.00894756	-1.19955	-0.0534372	-0.0392459	-0.329368	0.284327	-0.114694	-0.033387	-0.154641	-0.253265	-0.349861	0.450154	-0.762392	0.1284
		1.95	-0.886503	-0.14212	-0.99072	0.415667	0.20534	0.501177	0.911511	0.322741	0.0826695	-0.320135	0.665671	0.265409	-0.455524	-1.07946	-1.66993	-0.628851	0.00344803	0.109848	0.725175	0.0575503	-0.293045	-2.73357	-0.322457	1.14747	-0.360066	-0.190861	0.193474	-0.249057	-0.905306	0.567528	0.32566	0.26074	1.11278	-0.0902534	-1.23469	-0.0485033	-0.0373045	-0.342529	0.318929	-0.112536	-0.0912988	-0.207487	-0.282373	-0.289946	0.436416	-0.740908	0.0455239
		1.96667	-0.8123	-0.0761014	-0.940601	0.332566	0.25975	0.518595	0.988063	0.497774	-0.0621626	-0.309912	0.653598	0.225276	-0.303534	-1.07296	-1.6274	-0.72768	0.250845	0.301208	0.793164	0.107914	-0.34628	-2.55695	-0.305987	1.09901	-0.564677	-0.196413	0.167541	-0.200583	-0.992913	0.367	0.427148	0.422094	1.22364	-0.17348	-1.27647	-0.0484786	-0.0353847	-0.354783	0.332774	-0.112778	-0.15677	-0.259809	-0.305313	-0.208603	0.423085	-0.72058	-0.0492162
		1.98333	-0.726243	-0.00615703	-0.892728	0.246045	0.288713	0.521723	1.02776	0.652122	-0.186954	-0.279053	0.623384	0.163813	-0.117569	-1.00587	-1.53059	-0.777623	0.472081	0.49302	0.869261	0.159453	-0.454066	-2.34246	-0.265479	1.05476	-0.739719	-0.192642	0.140936	-0.168162	-1.07004	0.137533	0.507822	0.573168	1.31605	-0.234188	-1.32684	-0.0520473	-0.0351374	-0.365969	0.326024	-0.115729	-0.223895	-0.308041	-0.321479	-0.109284	0.412323	-0.701617	-0.146834
		2	-0.632245	0.0653181	-0.863099	0.158406	0.288273	0.507908	1.03223	0.775787	-0.295561	-0.222135	0.572745	0.0897265	0.0905607	-0.887256	-1.38738	-0.772571	0.650386	0.674826	0.946133	0.202376	-0.605681	-2.09212	-0.205271	1.01906	-0.879414	-0.177338	0.116323	-0.150768	-1.11749	-0.0968423	0.567971	0.705508	1.37792	-0.269815	-1.38239	-0.0576264	-0.037999	-0.37543	0.302469	-0.120891	-0.285374	-0.348631	-0.330477	0.00227589	0.405431	-0.683878	-0.238227
		2.01667	-0.536412	0.137306	-0.862004	0.0721585	0.257604	0.476206	1.00682	0.861779	-0.394046	-0.137694	0.503708	0.0148817	0.302642	-0.731217	-1.21367	-0.711346	0.773838	0.836408	1.01558	0.23124	-0.779516	-1.809	-0.132371	0.993019	-0.982276	-0.149509	0.0958627	-0.146075	-1.11995	-0.314664	0.609225	0.811656	1.39993	-0.282513	-1.43557	-0.0633033	-0.0449135	-0.382056	0.268748	-0.127039	-0.333968	-0.378771	-0.332441	0.118329	0.402538	-0.666343	-0.315994
		2.03333	-0.446092	0.210051	-0.892905	-0.0102026	0.199385	0.427238	0.958998	0.906669	-0.488692	-0.0293616	0.422001	-0.0482985	0.49844	-0.553927	-1.03042	-0.598106	0.836339	0.968052	1.06954	0.246316	-0.947745	-1.49874	-0.0549827	0.975138	-1.05013	-0.109715	0.0808789	-0.151053	-1.0678	-0.499339	0.634314	0.886242	1.37709	-0.278863	-1.47702	-0.0667359	-0.0560794	-0.384436	0.23297	-0.132362	-0.363823	-0.396989	-0.328182	0.229804	0.402612	-0.646827	-0.375718
		2.05	-0.368234	0.284476	-0.952523	-0.0866035	0.119712	0.362889	0.896609	0.910523	-0.584133	0.0942259	0.335232	-0.0900755	0.660874	-0.370912	-0.859681	-0.442034	0.838131	1.06083	1.10088	0.253125	-1.08218	-1.17041	0.0189721	0.962194	-1.08666	-0.060108	0.071724	-0.162496	-0.957869	-0.640062	0.646616	0.926839	1.30935	-0.268616	-1.49853	-0.0651773	-0.0708121	-0.381142	0.203027	-0.134692	-0.371406	-0.403451	-0.319137	0.327394	0.403736	-0.622126	-0.416317
		2.06667	-0.307656	0.3613	-1.0319	-0.155818	0.0275503	0.285985	0.826319	0.876362	-0.682273	0.221041	0.250441	-0.106206	0.780466	-0.194946	-0.720631	-0.256447	0.785901	1.10711	1.10402	0.260344	-1.15978	-0.836605	0.0829926	0.950313	-1.09589	-0.00418938	0.0678792	-0.177309	-0.793133	-0.731387	0.649569	0.93435	1.20122	-0.262708	-1.49529	-0.0557382	-0.087591	-0.371083	0.184949	-0.131823	-0.355876	-0.399884	-0.307198	0.402874	0.403572	-0.588608	-0.439412
		2.08333	-0.265854	0.440166	-1.1182	-0.217725	-0.0662496	0.200067	0.7529	0.80942	-0.782395	0.338431	0.171883	-0.0994003	0.857717	-0.0348696	-0.626558	-0.0575439	0.692316	1.10126	1.07542	0.276754	-1.1667	-0.512299	0.132528	0.935866	-1.08114	0.0536967	0.0682343	-0.192604	-0.581687	-0.771825	0.646104	0.912802	1.06042	-0.270993	-1.46702	-0.0358735	-0.104305	-0.353836	0.181643	-0.121912	-0.318942	-0.389148	-0.294494	0.450406	0.399831	-0.542951	-0.447973
		2.1	-0.240883	0.519116	-1.1969	-0.273276	-0.150284	0.109246	0.679363	0.716435	-0.882301	0.436211	0.0998475	-0.0789419	0.902619	0.104607	-0.583237	0.136992	0.574762	1.04046	1.01398	0.308209	-1.10014	-0.212857	0.164937	0.916093	-1.04469	0.109003	0.0714478	-0.205763	-0.335354	-0.762169	0.638243	0.868531	0.895999	-0.300195	-1.41747	-0.00395778	-0.118643	-0.329852	0.192327	-0.103866	-0.264369	-0.374594	-0.283267	0.467521	0.390631	-0.482742	-0.444728
		2.11667	-0.228426	0.594608	-1.25412	-0.324151	-0.214097	0.0180906	0.607724	0.605074	-0.979923	0.509067	0.0308564	-0.058513	0.93147	0.222197	-0.588761	0.309392	0.453167	0.92531	0.921186	0.35553	-0.968005	0.0483609	0.179075	0.889453	-0.988074	0.157632	0.0762705	-0.214638	-0.0681775	-0.704211	0.626978	0.808942	0.716591	-0.352562	-1.35276	0.0402419	-0.128515	-0.300449	0.212804	-0.0776321	-0.197339	-0.359411	-0.275847	0.455507	0.374708	-0.406688	-0.430904
		2.13333	-0.223586	0.662084	-1.2788	-0.372171	-0.249635	-0.0685403	0.53992	0.483439	-1.07459	0.557461	-0.0408382	-0.0529562	0.961858	0.318844	-0.634542	0.443084	0.346995	0.759962	0.80102	0.413896	-0.786497	0.261926	0.174876	0.855739	-0.912841	0.196496	0.0817569	-0.217886	0.204916	-0.600356	0.612466	0.74114	0.529199	-0.42554	-1.27886	0.0953573	-0.132405	-0.267601	0.236537	-0.0442695	-0.123836	-0.346123	-0.274665	0.41911	0.351466	-0.314478	-0.40577
		2.15	-0.22265	0.716914	-1.26419	-0.418582	-0.25241	-0.145802	0.478417	0.359594	-1.16732	0.586719	-0.12093	-0.0749069	1.00732	0.396519	-0.706999	0.523868	0.271857	0.551645	0.659548	0.473857	-0.576482	0.423298	0.15317	0.816031	-0.821261	0.223898	0.0873446	-0.215297	0.469191	-0.454168	0.594444	0.670785	0.338918	-0.512503	-1.19941	0.15852	-0.129551	-0.233561	0.256289	-0.00580045	-0.050128	-0.336338	-0.282173	0.365579	0.320976	-0.206546	-0.367119
		2.16667	-0.224035	0.755387	-1.20873	-0.4634	-0.222169	-0.209325	0.426253	0.241003	-1.25982	0.604758	-0.212711	-0.132145	1.07315	0.457428	-0.789498	0.540936	0.23663	0.309741	0.504269	0.523682	-0.35918	0.532556	0.115865	0.772488	-0.716693	0.239711	0.0928524	-0.207876	0.710957	-0.271515	0.572759	0.601473	0.149505	-0.604302	-1.11425	0.225706	-0.119937	-0.200423	0.265973	0.0351215	0.0176585	-0.330745	-0.300568	0.303334	0.283976	-0.0839945	-0.312574
		2.18333	-0.227994	0.775477	-1.11591	-0.504958	-0.162923	-0.255798	0.386522	0.133916	-1.35251	0.619278	-0.315409	-0.226134	1.15456	0.503814	-0.86423	0.487816	0.241966	0.0446997	0.343375	0.552431	-0.15211	0.593221	0.0663158	0.72796	-0.603427	0.245339	0.0984245	-0.197544	0.91826	-0.0616993	0.547796	0.534743	-0.0354795	-0.69125	-1.01949	0.292193	-0.104131	-0.169742	0.262212	0.0756264	0.0739373	-0.329292	-0.331307	0.240523	0.241926	0.0511778	-0.241222
		2.2	-0.235244	0.777237	-0.99339	-0.539867	-0.0823936	-0.283573	0.361502	0.0428398	-1.44232	0.635426	-0.423713	-0.351864	1.23748	0.538256	-0.91393	0.363161	0.280781	-0.232868	0.18501	0.552974	0.0338513	0.610739	0.00955942	0.685435	-0.486092	0.243469	0.104456	-0.186481	1.08151	0.16208	0.520681	0.470614	-0.211556	-0.764994	-0.908856	0.353036	-0.0830544	-0.142271	0.245274	0.113018	0.114087	-0.331436	-0.374526	0.183797	0.197076	0.195582	-0.154969
		2.21667	-0.245179	0.76282	-0.851624	-0.563508	0.00901622	-0.293148	0.351744	-0.0297848	-1.52116	0.654597	-0.528651	-0.498734	1.30199	0.56406	-0.923547	0.17133	0.340693	-0.512675	0.0366395	0.524204	0.195592	0.591249	-0.0479322	0.647389	-0.368871	0.237634	0.111485	-0.176344	1.1941	0.383287	0.49314	0.408376	-0.372722	-0.819896	-0.776149	0.403486	-0.0577555	-0.117883	0.219055	0.145054	0.134855	-0.336392	-0.428581	0.137513	0.152485	0.344057	-0.0590743
		2.23333	-0.254631	0.736269	-0.702133	-0.571039	0.0995177	-0.287366	0.355416	-0.0835978	-1.57593	0.67444	-0.619575	-0.652149	1.32702	0.585314	-0.881877	-0.0773989	0.407678	-0.784813	-0.0954763	0.471849	0.336738	0.541012	-0.0991709	0.615162	-0.25483	0.231603	0.120027	-0.167684	1.25289	0.583696	0.467052	0.347309	-0.51172	-0.853636	-0.617994	0.439375	-0.0292715	-0.0956689	0.190133	0.170115	0.134674	-0.343321	-0.489893	0.103456	0.111868	0.489719	0.0384291
		2.25	-0.257892	0.703176	-0.555837	-0.558749	0.177354	-0.271205	0.368122	-0.120037	-1.59034	0.689826	-0.6867	-0.795598	1.29542	0.606379	-0.783173	-0.367199	0.469781	-1.03961	-0.20668	0.407543	0.464746	0.46655	-0.138108	0.588536	-0.145595	0.228718	0.13036	-0.159764	1.25855	0.745708	0.443786	0.287098	-0.62115	-0.867017	-0.436121	0.457508	0.00140837	-0.074171	0.166086	0.187257	0.113764	-0.351476	-0.553222	0.0810733	0.0792192	0.624699	0.128299
		2.26667	-0.248194	0.670274	-0.421621	-0.525344	0.232189	-0.251155	0.383318	-0.141857	-1.54818	0.694098	-0.723482	-0.913012	1.19789	0.630854	-0.62842	-0.677858	0.519734	-1.26756	-0.294217	0.346305	0.587025	0.375101	-0.161247	0.565641	-0.0414678	0.231297	0.142324	-0.150847	1.2155	0.854854	0.423592	0.227852	-0.695125	-0.863109	-0.2385	0.456034	0.0333015	-0.0517111	0.153527	0.196204	0.073953	-0.360281	-0.612295	0.0681455	0.0582202	0.741455	0.202166
		2.28333	-0.2202	0.644855	-0.305308	-0.472728	0.256408	-0.234238	0.393307	-0.152609	-1.43708	0.680177	-0.728163	-0.991172	1.03492	0.660418	-0.425915	-0.98674	0.555831	-1.45953	-0.35738	0.30295	0.707348	0.274959	-0.168842	0.543278	0.0580322	0.240239	0.155233	-0.138792	1.13149	0.901921	0.405276	0.169838	-0.730899	-0.845976	-0.0389113	0.434763	0.0653701	-0.026732	0.156398	0.197288	0.0182745	-0.369359	-0.660606	0.0617332	0.0515503	0.834271	0.25443
		2.3	-0.172574	0.633908	-0.209166	-0.405918	0.246247	-0.226865	0.390684	-0.156197	-1.25187	0.64135	-0.704105	-1.02189	0.816413	0.694027	-0.190772	-1.27132	0.58104	-1.60738	-0.397512	0.288399	0.823817	0.175254	-0.165254	0.51764	0.153376	0.254924	0.167935	-0.121721	1.01678	0.884255	0.386375	0.113119	-0.729907	-0.819323	0.14503	0.395304	0.0965037	0.00188529	0.174991	0.191352	-0.0495557	-0.378468	-0.692138	0.0591786	0.0603057	0.900378	0.283333
		2.31667	-0.109605	0.642971	-0.131995	-0.332008	0.202572	-0.233788	0.369899	-0.156534	-0.9963	0.571826	-0.658796	-1.00352	0.559348	0.727864	0.0568003	-1.51194	0.601043	-1.70463	-0.417803	0.306929	0.929068	0.0850714	-0.158237	0.485317	0.244166	0.273419	0.179058	-0.0985704	0.883082	0.806089	0.363832	0.0573399	-0.697773	-0.785398	0.29503	0.340962	0.125585	0.0345785	0.206001	0.179589	-0.125592	-0.387365	-0.701827	0.058916	0.0837021	0.94021	0.290825
		2.33333	-0.0411528	0.674875	-0.0697552	-0.258478	0.131099	-0.25737	0.328577	-0.157305	-0.682958	0.467369	-0.601867	-0.941505	0.284142	0.756113	0.29433	-1.69415	0.622008	-1.74706	-0.422968	0.355174	1.01262	0.012088	-0.157308	0.444367	0.328483	0.29288	0.187329	-0.069383	0.74232	0.677906	0.334994	0.00175603	-0.643232	-0.74439	0.395735	0.276342	0.151628	0.070949	0.243534	0.163329	-0.205916	-0.39561	-0.685733	0.0608402	0.119166	0.956639	0.281374
		2.35	0.0192191	0.728703	-0.016631	-0.191412	0.041789	-0.29732	0.268179	-0.161784	-0.331449	0.326093	-0.54261	-0.847541	0.0108337	0.772328	0.500488	-1.81026	0.648876	-1.733	-0.418791	0.423207	1.06442	-0.0389448	-0.171575	0.395156	0.402646	0.310026	0.19183	-0.0353851	0.605477	0.51503	0.298541	-0.0544576	-0.57621	-0.694504	0.437986	0.206715	0.173942	0.109711	0.280778	0.143784	-0.286646	-0.402373	-0.641035	0.0661111	0.16278	0.95341	0.260195
		2.36667	0.0574139	0.799409	0.033688	-0.134269	-0.0526739	-0.350955	0.193749	-0.172676	0.0345627	0.149392	-0.487676	-0.737642	-0.244085	0.770876	0.658398	-1.85982	0.6844	-1.66315	-0.411545	0.497334	1.07838	-0.0673735	-0.207654	0.34066	0.46152	0.321567	0.19211	0.00110686	0.481497	0.335682	0.255028	-0.111719	-0.505592	-0.632681	0.420929	0.137283	0.192241	0.148766	0.311774	0.121808	-0.363753	-0.406307	-0.566062	0.0764712	0.209916	0.933357	0.231631
		2.38333	0.0623354	0.878373	0.0868131	-0.0876389	-0.139154	-0.413843	0.112726	-0.192008	0.390629	-0.0573244	-0.439469	-0.629272	-0.469553	0.748	0.758163	-1.84903	0.728856	-1.54025	-0.407301	0.563682	1.05442	-0.0771724	-0.268185	0.286012	0.49938	0.324532	0.188111	0.0368954	0.376416	0.158741	0.206798	-0.169522	-0.437337	-0.555729	0.352422	0.0724971	0.206663	0.18541	0.332778	0.0977655	-0.432824	-0.40554	-0.460463	0.0933179	0.255841	0.897091	0.1983
		2.4	0.0288019	0.954935	0.146736	-0.050059	-0.206618	-0.480674	0.0331164	-0.221087	0.714502	-0.284511	-0.395569	-0.538191	-0.660459	0.702212	0.797998	-1.78919	0.779983	-1.36857	-0.411158	0.611484	0.998738	-0.0766361	-0.351305	0.237244	0.511152	0.316566	0.179995	0.0682281	0.292822	0.00150423	0.157297	-0.226082	-0.373457	-0.461518	0.24757	0.0155589	0.217664	0.216692	0.342846	0.0715419	-0.488956	-0.39784	-0.325565	0.116929	0.296137	0.842702	0.161264
		2.41667	-0.0409614	1.01855	0.215425	-0.019521	-0.248312	-0.546121	-0.0385199	-0.260516	0.988461	-0.519232	-0.349352	-0.475698	-0.816962	0.633988	0.783793	-1.69461	0.832929	-1.1537	-0.426481	0.635141	0.922053	-0.077268	-0.451133	0.199491	0.49373	0.296214	0.16799	0.0912125	0.229747	-0.122344	0.110062	-0.278303	-0.312176	-0.349827	0.125757	-0.0317974	0.225851	0.239878	0.343567	0.0427354	-0.52693	-0.380908	-0.164743	0.146122	0.326875	0.766562	0.120997
		2.43333	-0.137598	1.06104	0.292952	0.0050125	-0.262904	-0.605527	-0.0986578	-0.310222	1.20085	-0.746754	-0.291639	-0.446807	-0.943024	0.54504	0.727202	-1.58034	0.880198	-0.9024	-0.454361	0.634674	0.836908	-0.0920469	-0.559073	0.175113	0.447014	0.263211	0.152338	0.102294	0.183146	-0.204277	0.0677342	-0.322161	-0.249216	-0.222623	0.00686576	-0.0692334	0.231805	0.252952	0.33813	0.0109674	-0.54173	-0.352774	0.0164417	0.178495	0.344629	0.665004	0.0785711
		2.45	-0.246489	1.07821	0.378125	0.0227514	-0.254273	-0.655281	-0.147523	-0.369433	1.34678	-0.952689	-0.213041	-0.449822	-1.04457	0.437548	0.642775	-1.45987	0.911781	-0.622726	-0.493494	0.614677	0.754866	-0.133395	-0.665498	0.162378	0.37441	0.21869	0.133365	0.0987112	0.146897	-0.241827	0.0313699	-0.353514	-0.179869	-0.0837285	-0.092365	-0.0975001	0.23597	0.25505	0.330093	-0.023784	-0.529361	-0.312213	0.210483	0.211094	0.346497	0.536205	0.0364415
		2.46667	-0.350749	1.0706	0.469407	0.0312655	-0.229994	-0.692887	-0.188719	-0.436555	1.42799	-1.12508	-0.106504	-0.477336	-1.12759	0.313677	0.544885	-1.34326	0.915912	-0.324096	-0.540625	0.58239	0.68442	-0.211139	-0.761405	0.15522	0.28264	0.165189	0.111577	0.0788465	0.114237	-0.238655	0.000222907	-0.369188	-0.101287	0.0618718	-0.161011	-0.117989	0.238634	0.246692	0.322228	-0.0609339	-0.487796	-0.25906	0.408616	0.24118	0.330255	0.381664	-0.00158736
		2.48333	-0.434621	1.04286	0.565806	0.0276665	-0.199029	-0.716777	-0.227861	-0.50903	1.45207	-1.25583	0.0305089	-0.518418	-1.19643	0.175551	0.44524	-1.23587	0.88059	-0.0173185	-0.591433	0.545542	0.629939	-0.330789	-0.839664	0.144309	0.180902	0.106347	0.0877072	0.0424347	0.0792876	-0.203756	-0.0280454	-0.368026	-0.0143498	0.208754	-0.195108	-0.132257	0.239985	0.229764	0.315765	-0.0992068	-0.417762	-0.194353	0.601754	0.26678	0.294706	0.206771	-0.0312139
		2.5	-0.4865	1.00223	0.66739	0.0102814	-0.169343	-0.725985	-0.270631	-0.583257	1.43081	-1.34121	0.194747	-0.561425	-1.25258	0.025638	0.351581	-1.13788	0.795712	0.285512	-0.641582	0.510466	0.591447	-0.492361	-0.895717	0.119212	0.0796227	0.046306	0.0626232	-0.00934665	0.0382561	-0.149919	-0.0568334	-0.351602	0.0754642	0.351505	-0.197183	-0.141622	0.24021	0.207223	0.310152	-0.136735	-0.323078	-0.120239	0.781438	0.286801	0.24012	0.0203015	-0.0488893
		2.51667	-0.501009	0.956483	0.775144	-0.0199107	-0.146128	-0.71984	-0.320836	-0.65474	1.37826	-1.38119	0.377191	-0.596685	-1.29409	-0.13267	0.267713	-1.04479	0.65534	0.571312	-0.687481	0.480755	0.56488	-0.689936	-0.927686	0.0710613	-0.0109888	-0.0109812	0.0371775	-0.0738288	-0.0099807	-0.091618	-0.0898843	-0.324247	0.158515	0.48485	-0.17453	-0.146922	0.239579	0.182609	0.303344	-0.171309	-0.21036	-0.0396503	0.940518	0.300736	0.168606	-0.166969	-0.0529143
		2.53333	-0.479678	0.911797	0.890055	-0.058678	-0.130991	-0.697775	-0.379045	-0.71852	1.30846	-1.37826	0.564359	-0.618311	-1.3159	-0.294677	0.194583	-0.948798	0.459469	0.826579	-0.726419	0.456487	0.542589	-0.911985	-0.936031	-0.00510782	-0.0823008	-0.0623634	0.0120571	-0.146826	-0.0640771	-0.0427386	-0.130508	-0.292292	0.222771	0.603593	-0.136775	-0.148469	0.238459	0.159457	0.292439	-0.200698	-0.088053	0.0441657	1.07348	0.30818	0.0842016	-0.344058	-0.0439047
		2.55	-0.430167	0.871196	1.01167	-0.09904	-0.122168	-0.659317	-0.442221	-0.769826	1.23347	-1.33611	0.740665	-0.624753	-1.31085	-0.454377	0.131855	-0.840658	0.214778	1.03837	-0.756047	0.43402	0.514182	-1.14243	-0.922861	-0.109037	-0.128362	-0.105807	-0.0122495	-0.222707	-0.121059	-0.0144643	-0.180836	-0.262623	0.256543	0.702692	-0.0934149	-0.14621	0.237243	0.140737	0.274507	-0.222979	0.0349858	0.128128	1.17648	0.308425	-0.0074242	-0.501504	-0.0244592
		2.56667	-0.364195	0.833841	1.13653	-0.132674	-0.115477	-0.604248	-0.504406	-0.80475	1.16178	-1.25891	0.891225	-0.617958	-1.27145	-0.60501	0.0791857	-0.711836	-0.0658152	1.19567	-0.773475	0.406393	0.467928	-1.36234	-0.891048	-0.235317	-0.146635	-0.140375	-0.0353406	-0.294689	-0.177455	-0.0136616	-0.24122	-0.240933	0.251482	0.777671	-0.0518157	-0.140034	0.236177	0.128409	0.247302	-0.236795	0.150952	0.209665	1.24718	0.300342	-0.099653	-0.632596	0.0017676
		2.58333	-0.294714	0.795286	1.25722	-0.151726	-0.105657	-0.532853	-0.558263	-0.820718	1.09746	-1.15133	1.00438	-0.601547	-1.19169	-0.739973	0.0367795	-0.556323	-0.364595	1.29114	-0.774541	0.364396	0.392875	-1.55203	-0.843319	-0.374725	-0.138295	-0.16598	-0.0567189	-0.355529	-0.230313	-0.0419845	-0.309878	-0.230169	0.205041	0.825431	-0.0160113	-0.130141	0.235139	0.123159	0.209722	-0.241528	0.254209	0.286841	1.28473	0.282619	-0.185838	-0.733849	0.0311649
		2.6	-0.233016	0.748571	1.36242	-0.150418	-0.0877531	-0.446144	-0.596957	-0.816615	1.04014	-1.01927	1.07335	-0.578655	-1.06874	-0.853801	0.00511074	-0.37185	-0.66108	1.32267	-0.753748	0.298347	0.281448	-1.69333	-0.781529	-0.51631	-0.108062	-0.183105	-0.0756774	-0.398587	-0.277796	-0.0958482	-0.382918	-0.22966	0.121693	0.84514	0.0136479	-0.117358	0.233435	0.124338	0.161889	-0.237341	0.34173	0.358268	1.28971	0.254225	-0.260243	-0.80471	0.0609938
		2.61667	-0.186437	0.685842	1.43838	-0.12602	-0.0583068	-0.34596	-0.615791	-0.792525	0.985773	-0.870548	1.09657	-0.550154	-0.90401	-0.942832	-0.0159097	-0.160334	-0.934186	1.29437	-0.705071	0.200371	0.131834	-1.77175	-0.706366	-0.649521	-0.0635549	-0.192634	-0.0913549	-0.419088	-0.319291	-0.167232	-0.454782	-0.235217	0.0125056	0.838815	0.0400064	-0.103274	0.229701	0.130117	0.104901	-0.225094	0.412792	0.42288	1.26426	0.214917	-0.318778	-0.846681	0.089694
		2.63333	-0.157199	0.600077	1.47134	-0.0790512	-0.0162409	-0.234911	-0.613148	-0.749237	0.928098	-0.715141	1.07699	-0.513789	-0.703498	-1.00535	-0.0278012	0.0723839	-1.16423	1.21643	-0.623439	0.0667211	-0.0506681	-1.77821	-0.617611	-0.765801	-0.0142071	-0.195851	-0.102993	-0.415212	-0.355176	-0.245193	-0.519042	-0.240233	-0.106805	0.811199	0.0680019	-0.0901359	0.221991	0.137826	0.0404293	-0.206148	0.46811	0.47969	1.21194	0.165608	-0.359395	-0.862175	0.116614
		2.65	-0.142531	0.486494	1.45051	-0.0128493	0.03671	-0.116187	-0.590536	-0.687714	0.860584	-0.564206	1.02047	-0.464499	-0.477494	-1.04123	-0.0339708	0.317387	-1.33471	1.10356	-0.506381	-0.10045	-0.253919	-1.71005	-0.514924	-0.859365	0.0301449	-0.194513	-0.110304	-0.388575	-0.386563	-0.317915	-0.569408	-0.23751	-0.218849	0.768844	0.103197	-0.0805263	0.208099	0.144437	-0.0296501	-0.182101	0.508755	0.527622	1.13741	0.108408	-0.38211	-0.853464	0.141414
		2.66667	-0.135928	0.343361	1.3705	0.0672471	0.096121	0.00668907	-0.55188	-0.608734	0.778475	-0.42816	0.934093	-0.395732	-0.239754	-1.05143	-0.0394868	0.563825	-1.43379	0.972557	-0.355225	-0.292479	-0.460897	-1.57136	-0.398885	-0.927211	0.0607689	-0.19085	-0.113782	-0.343889	-0.415177	-0.374906	-0.600748	-0.221323	-0.30777	0.718605	0.150284	-0.07689	0.186047	0.14711	-0.10342	-0.154511	0.535254	0.565456	1.04581	0.0463746	-0.388689	-0.822064	0.163389
		2.68333	-0.12903	0.17212	1.23276	0.154823	0.155641	0.130115	-0.502399	-0.512791	0.680506	-0.314151	0.824717	-0.301341	-0.00625448	-1.03754	-0.0501913	0.80024	-1.45562	0.839273	-0.175479	-0.495041	-0.65275	-1.37215	-0.271854	-0.968652	0.0713873	-0.187387	-0.114782	-0.287734	-0.443441	-0.408972	-0.609881	-0.189157	-0.36191	0.666084	0.211853	-0.0810541	0.154632	0.143676	-0.178857	-0.124698	0.547154	0.591888	0.941942	-0.0170009	-0.382129	-0.768715	0.18102
		2.7	-0.113619	-0.0230535	1.04544	0.243277	0.208321	0.250614	-0.447498	-0.400271	0.569831	-0.223863	0.6983	-0.177491	0.206411	-1.00174	-0.0713908	1.01588	-1.40108	0.716128	0.0236709	-0.690386	-0.812037	-1.12688	-0.138201	-0.984688	0.0591049	-0.186561	-0.115304	-0.226829	-0.474544	-0.417512	-0.596031	-0.142642	-0.37538	0.614547	0.287663	-0.0938734	0.113848	0.132977	-0.253641	-0.0936646	0.543136	0.605635	0.829507	-0.078392	-0.366034	-0.693959	0.191902
		2.71667	-0.0831773	-0.236033	0.821989	0.326557	0.248224	0.364988	-0.391983	-0.271821	0.453834	-0.152657	0.559791	-0.0240663	0.382896	-0.947005	-0.106487	1.20191	-1.27797	0.610622	0.230468	-0.860451	-0.925358	-0.852284	-0.00373433	-0.977408	0.0247532	-0.190245	-0.1175	-0.166287	-0.512196	-0.402788	-0.560869	-0.0874235	-0.348311	0.564713	0.374507	-0.115078	0.0650412	0.114965	-0.325029	-0.0621618	0.521588	0.605566	0.710687	-0.135145	-0.343977	-0.599116	0.193058
		2.73333	-0.0338351	-0.459571	0.578752	0.399735	0.271883	0.470464	-0.339633	-0.128803	0.342759	-0.0905415	0.413503	0.154754	0.511107	-0.877304	-0.155809	1.35232	-1.1002	0.525184	0.431955	-0.990096	-0.984914	-0.56495	0.125528	-0.949497	-0.0273658	-0.199316	-0.123059	-0.108426	-0.559872	-0.37106	-0.508154	-0.0319448	-0.28593	0.515393	0.466628	-0.143308	0.0107211	0.0905509	-0.389933	-0.0308446	0.481423	0.590875	0.586129	-0.185595	-0.318964	-0.487323	0.181583
		2.75	0.03533	-0.686026	0.332403	0.459365	0.279086	0.564837	-0.292998	0.0262419	0.247318	-0.0250054	0.263661	0.350943	0.584006	-0.797317	-0.215926	1.46449	-0.886315	0.458155	0.615264	-1.0697	-0.989067	-0.279269	0.244832	-0.903773	-0.0902119	-0.213434	-0.132678	-0.0525201	-0.619576	-0.330763	-0.443115	0.0145352	-0.19679	0.464676	0.556465	-0.176297	-0.0459368	0.0612562	-0.445237	-0.000458166	0.422863	0.561286	0.455373	-0.229098	-0.293056	-0.364212	0.155448
		2.76667	0.122466	-0.907928	0.0976504	0.503579	0.272709	0.646599	-0.253233	0.189261	0.175812	0.055076	0.114896	0.553893	0.600829	-0.711661	-0.279554	1.53908	-0.657368	0.405407	0.768783	-1.09655	-0.942224	-0.00604002	0.351834	-0.842742	-0.15501	-0.231073	-0.145781	0.00442902	-0.690493	-0.290192	-0.371674	0.044209	-0.0906818	0.411172	0.635572	-0.211107	-0.10174	0.0287765	-0.48824	0.0280385	0.347995	0.517314	0.317585	-0.265866	-0.267234	-0.23799	0.114309
		2.78333	0.223343	-1.11853	-0.114324	0.531926	0.257589	0.71501	-0.219826	0.354571	0.131507	0.155704	-0.0274306	0.752271	0.567279	-0.623753	-0.336167	1.5794	-0.434724	0.362051	0.883176	-1.07477	-0.854322	0.24793	0.447042	-0.768248	-0.212338	-0.249823	-0.160603	0.0661638	-0.768038	-0.25531	-0.299658	0.0527023	0.0233065	0.354843	0.695547	-0.244369	-0.154093	-0.00541491	-0.5171	0.0534624	0.260931	0.460514	0.172332	-0.296677	-0.241563	-0.118725	0.0600374
		2.8	0.331856	-1.31234	-0.29657	0.545027	0.238777	0.770051	-0.190343	0.515079	0.110957	0.275474	-0.157128	0.936018	0.494443	-0.534838	-0.373378	1.59021	-0.237977	0.32378	0.952354	-1.014	-0.73995	0.479329	0.533425	-0.681334	-0.253131	-0.266858	-0.174606	0.135404	-0.843841	-0.228299	-0.232131	0.0402323	0.138141	0.297197	0.728967	-0.272517	-0.201386	-0.0402987	-0.531115	0.0745151	0.167528	0.393638	0.0201725	-0.322632	-0.215587	-0.0170055	-0.00315025
		2.81667	0.440609	-1.48568	-0.446319	0.544174	0.219784	0.812218	-0.160421	0.662902	0.103928	0.405692	-0.267363	1.098	0.396622	-0.443754	-0.378961	1.57625	-0.0831618	0.287657	0.974253	-0.927222	-0.61692	0.687245	0.615409	-0.58245	-0.269556	-0.279472	-0.185117	0.212457	-0.90689	-0.207251	-0.172922	0.0116401	0.249376	0.240887	0.730343	-0.292058	-0.243064	-0.0753315	-0.53081	0.0899692	0.0747251	0.320587	-0.137084	-0.344996	-0.18889	0.0577495	-0.0691483
		2.83333	0.541606	-1.6371	-0.564358	0.530987	0.201411	0.842226	-0.124271	0.790349	0.0950682	0.532882	-0.351201	1.23489	0.288545	-0.347708	-0.343234	1.5411	0.0187903	0.252361	0.951254	-0.828317	-0.504152	0.871965	0.697627	-0.472008	-0.25575	-0.285568	-0.189987	0.294683	-0.945679	-0.187042	-0.124393	-0.0247028	0.354832	0.18896	0.69706	-0.299899	-0.279392	-0.110271	-0.517873	0.0988685	-0.0104139	0.246102	-0.29648	-0.365153	-0.161595	0.098892	-0.130979
		2.85	0.627122	-1.76741	-0.654089	0.507271	0.181541	0.8607	-0.0757792	0.8911	0.0670832	0.642821	-0.402572	1.34718	0.182738	-0.243912	-0.261304	1.48646	0.0632571	0.218011	0.889952	-0.72988	-0.418852	1.0341	0.783811	-0.351108	-0.208416	-0.284012	-0.18811	0.377011	-0.950836	-0.161116	-0.0874368	-0.058851	0.453684	0.144078	0.630193	-0.293747	-0.311036	-0.144901	-0.494988	0.100686	-0.0817397	0.175196	-0.454293	-0.384574	-0.13465	0.103621	-0.182159
		2.86667	0.690724	-1.87918	-0.720515	0.475019	0.155988	0.868019	-0.0100176	0.961305	0.00469617	0.724709	-0.417477	1.43815	0.0876977	-0.131379	-0.134537	1.41243	0.0525574	0.185708	0.800184	-0.641648	-0.373542	1.17419	0.876095	-0.22217	-0.127267	-0.27479	-0.179625	0.453286	-0.917456	-0.123615	-0.0616719	-0.0815803	0.545361	0.107946	0.534872	-0.272525	-0.338635	-0.178781	-0.465589	0.0954061	-0.134946	0.112442	-0.606552	-0.404725	-0.109766	0.07332	-0.218078
		2.88333	0.7283	-1.97592	-0.769275	0.436505	0.120102	0.864407	0.0752358	1.00032	-0.101645	0.774007	-0.395233	1.51243	0.00736852	-0.0121954	0.0291613	1.31856	-0.00431715	0.156977	0.693467	-0.569746	-0.373734	1.29279	0.97469	-0.0891954	-0.0152942	-0.258953	-0.165812	0.517977	-0.846471	-0.0712252	-0.045761	-0.086426	0.628742	0.0810905	0.419916	-0.236714	-0.362522	-0.211133	-0.433542	0.0835483	-0.168171	0.0612793	-0.749521	-0.426857	-0.0890167	0.0131054	-0.236952
		2.9	0.738872	-2.06093	-0.805782	0.394329	0.0706429	0.85031	0.178463	1.01086	-0.253135	0.793029	-0.339296	1.57443	-0.0581445	0.108425	0.216544	1.20552	-0.0932272	0.133207	0.581229	-0.516652	-0.41699	1.39073	1.0779	0.0424769	0.121214	-0.238381	-0.148709	0.567601	-0.744645	-0.0042338	-0.0377824	-0.0709723	0.701972	0.0629507	0.296577	-0.188518	-0.382686	-0.240913	-0.402666	0.0661541	-0.182154	0.023512	-0.880023	-0.451686	-0.0742253	-0.0691479	-0.240051
		2.91667	0.724985	-2.1364	-0.834527	0.351356	0.00735787	0.826918	0.294227	0.998524	-0.441736	0.789331	-0.25734	1.62729	-0.111029	0.223269	0.411347	1.07673	-0.197545	0.115205	0.473293	-0.481746	-0.493733	1.46931	1.18231	0.166852	0.272971	-0.215419	-0.1306	0.601423	-0.623276	0.0734388	-0.035587	-0.0371386	0.762948	0.0521568	0.176602	-0.131775	-0.398931	-0.267034	-0.376168	0.0447625	-0.17994	-0.000885264	-0.995572	-0.479094	-0.0663661	-0.164032	-0.231102
		2.93333	0.692495	-2.20297	-0.858575	0.310509	-0.0662031	0.796647	0.413883	0.970863	-0.651203	0.772741	-0.16046	1.67246	-0.154018	0.325033	0.597097	0.939444	-0.301335	0.102986	0.377014	-0.46219	-0.589638	1.53037	1.28308	0.278153	0.428341	-0.192484	-0.113539	0.621248	-0.49603	0.155133	-0.0370879	0.00951243	0.810186	0.0469148	0.0700646	-0.0716024	-0.411151	-0.288639	-0.356084	0.021365	-0.166211	-0.0136123	-1.09432	-0.507938	-0.065169	-0.261727	-0.21512
		2.95	0.649757	-2.25982	-0.879333	0.274497	-0.142898	0.763283	0.526979	0.936161	-0.859685	0.752321	-0.0616329	1.71001	-0.189024	0.408154	0.759588	0.804703	-0.392119	0.0957829	0.297136	-0.453908	-0.688752	1.57598	1.37441	0.371581	0.574352	-0.171736	-0.0990289	0.630543	-0.376598	0.232876	-0.0404532	0.0611327	0.843601	0.0453493	-0.0162739	-0.0138198	-0.419548	-0.305317	-0.342937	-0.00169914	-0.146445	-0.0175938	-1.1749	-0.536116	-0.0690937	-0.352878	-0.197095
		2.96667	0.606308	-2.30513	-0.896695	0.245579	-0.2132	0.731672	0.622923	0.902305	-1.04331	0.734365	0.0261263	1.73923	-0.216573	0.469825	0.888336	0.686073	-0.462317	0.09229	0.236227	-0.452513	-0.776386	1.60817	1.45011	0.44373	0.698011	-0.154873	-0.0879274	0.633295	-0.276812	0.298859	-0.0442135	0.109208	0.86475	0.0457653	-0.0795284	0.0357484	-0.4247	-0.317146	-0.335795	-0.0219378	-0.126049	-0.0163388	-1.23629	-0.560889	-0.0756663	-0.429232	-0.180968
		2.98333	0.571271	-2.33683	-0.909523	0.225427	-0.26713	0.70692	0.692506	0.87585	-1.17999	0.721932	0.0915349	1.75927	-0.235997	0.509806	0.976816	0.597344	-0.508943	0.0910323	0.195387	-0.454057	-0.841049	1.62864	1.5044	0.492584	0.787776	-0.143065	-0.0805495	0.633036	-0.205569	0.346607	-0.047296	0.146063	0.876357	0.0468115	-0.119988	0.0719889	-0.427434	-0.32456	-0.332783	-0.037002	-0.109649	-0.0132453	-1.2777	-0.57941	-0.0820976	-0.484106	-0.169248
		3	0.551794	-2.35317	-0.916405	0.215098	-0.296429	0.693316	0.729046	0.861433	-1.25288	0.715782	0.126387	1.76944	-0.246133	0.529258	1.02169	0.549805	-0.531915	0.090758	0.174947	-0.455606	-0.875201	1.63858	1.53279	0.517178	0.834982	-0.137005	-0.0768976	0.632275	-0.168584	0.371617	-0.0490053	0.165997	0.88126	0.0475652	-0.139466	0.0911155	-0.428553	-0.328092	-0.331909	-0.0450452	-0.100581	-0.0109712	-1.29855	-0.589334	-0.0859989	-0.512771	-0.163171
		Time	Avg Cluster 1	Avg Cluster 2
	Saccades Average	-0.5	-0.96629	0.132645
		-0.483333	-0.964688	0.134588
		-0.466667	-0.961393	0.138395
		-0.45	-0.956296	0.143912
		-0.433333	-0.94938	0.150913
		-0.416667	-0.940829	0.159113
		-0.4	-0.931083	0.168163
		-0.383333	-0.920831	0.17767
		-0.366667	-0.910918	0.187206
		-0.35	-0.902214	0.196348
		-0.333333	-0.895474	0.204724
		-0.316667	-0.891218	0.212068
		-0.3	-0.889659	0.218268
		-0.283333	-0.890689	0.223392
		-0.266667	-0.893923	0.227684
		-0.25	-0.898786	0.231512
		-0.233333	-0.904647	0.235301
		-0.216667	-0.91097	0.239434
		-0.2	-0.917446	0.244183
		-0.183333	-0.924063	0.249647
		-0.166667	-0.931091	0.255752
		-0.15	-0.938959	0.262274
		-0.133333	-0.948077	0.26891
		-0.116667	-0.958646	0.27536
		-0.1	-0.970541	0.281409
		-0.0833333	-0.983313	0.286989
		-0.0666667	-0.9963	0.292218
		-0.05	-1.0088	0.297394
		-0.0333333	-1.02025	0.302963
		-0.0166667	-1.03027	0.309452
		0	-1.03863	0.317396
		0.0166667	-1.0451	0.327257
		0.0333333	-1.04929	0.339352
		0.05	-1.05054	0.353801
		0.0666667	-1.04796	0.370485
		0.0833333	-1.04063	0.389026
		0.1	-1.02798	0.408784
		0.116667	-1.01001	0.428877
		0.133333	-0.987578	0.448231
		0.15	-0.962378	0.465674
		0.166667	-0.936677	0.480055
		0.183333	-0.912895	0.490377
		0.2	-0.893086	0.495927
		0.216667	-0.878478	0.496375
		0.233333	-0.8692	0.491805
		0.25	-0.864248	0.4827
		0.266667	-0.86169	0.469858
		0.283333	-0.859054	0.454274
		0.3	-0.853782	0.436995
		0.316667	-0.84368	0.418985
		0.333333	-0.827258	0.401007
		0.35	-0.80394	0.383536
		0.366667	-0.774103	0.366727
		0.383333	-0.738991	0.350432
		0.4	-0.700505	0.334268
		0.416667	-0.660945	0.317738
		0.433333	-0.622716	0.300374
		0.45	-0.588055	0.281875
		0.466667	-0.558789	0.262209
		0.483333	-0.536161	0.241647
		0.5	-0.520713	0.220732
		0.516667	-0.51225	0.200176
		0.533333	-0.509897	0.180731
		0.55	-0.512221	0.163048
		0.566667	-0.517441	0.147587
		0.583333	-0.523669	0.134558
		0.6	-0.52918	0.123928
		0.616667	-0.53265	0.115466
		0.633333	-0.533336	0.108803
		0.65	-0.531155	0.103514
		0.666667	-0.526627	0.0991716
		0.683333	-0.520708	0.0953945
		0.7	-0.514506	0.0918704
		0.716667	-0.508975	0.0883589
		0.733333	-0.504655	0.0846817
		0.75	-0.501526	0.0807063
		0.766667	-0.499033	0.0763308
		0.783333	-0.496259	0.071476
		0.8	-0.492173	0.0660841
		0.816667	-0.485902	0.0601234
		0.833333	-0.476903	0.053592
		0.85	-0.465041	0.0465187
		0.866667	-0.450549	0.0389594
		0.883333	-0.43392	0.0309919
		0.9	-0.415792	0.022714
		0.916667	-0.396849	0.0142468
		0.933333	-0.377761	0.00574186
		0.95	-0.359163	-0.00261382
		0.966667	-0.341639	-0.0106016
		0.983333	-0.325718	-0.0179878
		1	-0.311857	-0.0245513
		1.01667	-0.300423	-0.030117
		1.03333	-0.29168	-0.0345838
		1.05	-0.285774	-0.037938
		1.06667	-0.282741	-0.0402486
		1.08333	-0.282512	-0.0416467
		1.1	-0.284936	-0.042293
		1.11667	-0.289808	-0.042346
		1.13333	-0.296895	-0.041938
		1.15	-0.305961	-0.0411662
		1.16667	-0.316771	-0.0400979
		1.18333	-0.329077	-0.0387884
		1.2	-0.342597	-0.0373039
		1.21667	-0.356982	-0.0357397
		1.23333	-0.371818	-0.0342268
		1.25	-0.386656	-0.0329225
		1.26667	-0.401076	-0.0319863
		1.28333	-0.414779	-0.0315469
		1.3	-0.427659	-0.0316713
		1.31667	-0.439846	-0.032346
		1.33333	-0.451669	-0.0334765
		1.35	-0.463582	-0.0349087
		1.36667	-0.476035	-0.0364643
		1.38333	-0.489355	-0.0379841
		1.4	-0.503646	-0.0393628
		1.41667	-0.518743	-0.040569
		1.43333	-0.534208	-0.0416428
		1.45	-0.549363	-0.0426701
		1.46667	-0.563347	-0.0437426
		1.48333	-0.575181	-0.0449131
		1.5	-0.583844	-0.0461607
		1.51667	-0.588356	-0.0473758
		1.53333	-0.587866	-0.0483727
		1.55	-0.581748	-0.048926
		1.56667	-0.569705	-0.0488228
		1.58333	-0.55185	-0.0479142
		1.6	-0.528785	-0.0461541
		1.61667	-0.501615	-0.0436133
		1.63333	-0.471905	-0.0404677
		1.65	-0.441561	-0.0369642
		1.66667	-0.412628	-0.0333741
		1.68333	-0.387053	-0.0299451
		1.7	-0.366452	-0.026859
		1.71667	-0.351928	-0.0242033
		1.73333	-0.343977	-0.0219592
		1.75	-0.342477	-0.0200086
		1.76667	-0.346735	-0.018161
		1.78333	-0.355569	-0.0161972
		1.8	-0.367394	-0.0139235
		1.81667	-0.380326	-0.0112252
		1.83333	-0.392312	-0.00810701
		1.85	-0.401326	-0.00470843
		1.86667	-0.405614	-0.00128934
		1.88333	-0.403962	0.00181342
		1.9	-0.395917	0.00424813
		1.91667	-0.381888	0.00571551
		1.93333	-0.363084	0.00602567
		1.95	-0.341285	0.0051333
		1.96667	-0.318511	0.00314493
		1.98333	-0.296677	0.000298377
		2	-0.277311	-0.00307769
		2.01667	-0.261413	-0.0066144
		2.03333	-0.249437	-0.00995199
		2.05	-0.24137	-0.0127786
		2.06667	-0.23686	-0.0148551
		2.08333	-0.235347	-0.0160276
		2.1	-0.236182	-0.0162302
		2.11667	-0.238738	-0.0154832
		2.13333	-0.242504	-0.0138865
		2.15	-0.247154	-0.0116085
		2.16667	-0.252549	-0.00886642
		2.18333	-0.258669	-0.00589904
		2.2	-0.265472	-0.00293396
		2.21667	-0.272737	-0.000157381
		2.23333	-0.279978	0.0023068
		2.25	-0.286473	0.0044024
		2.26667	-0.291433	0.00613044
		2.28333	-0.294254	0.0075263
		2.3	-0.294752	0.00863149
		2.31667	-0.293288	0.0094688
		2.33333	-0.290717	0.0100258
		2.35	-0.288173	0.0102518
		2.36667	-0.286779	0.0100695
		2.38333	-0.287372	0.00939741
		2.4	-0.290335	0.00817969
		2.41667	-0.29557	0.00641287
		2.43333	-0.302593	0.00416132
		2.45	-0.310686	0.00155354
		2.46667	-0.319056	-0.00124261
		2.48333	-0.326951	-0.00405975
		2.5	-0.333739	-0.00677359
		2.51667	-0.338954	-0.00933276
		2.53333	-0.342324	-0.0117639
		2.55	-0.343785	-0.0141489
		2.56667	-0.34346	-0.0165799
		2.58333	-0.341594	-0.0191099
		2.6	-0.33846	-0.0217155
		2.61667	-0.334255	-0.024287
		2.63333	-0.329026	-0.02665
		2.65	-0.322656	-0.0286142
		2.66667	-0.314924	-0.03003
		2.68333	-0.305597	-0.0308363
		2.7	-0.29452	-0.0310812
		2.71667	-0.28168	-0.0309059
		2.73333	-0.26722	-0.0304962
		2.75	-0.251435	-0.0300166
		2.76667	-0.234773	-0.0295465
		2.78333	-0.21785	-0.0290424
		2.8	-0.20148	-0.0283399
		2.81667	-0.18667	-0.0271977
		2.83333	-0.174556	-0.0253703
		2.85	-0.166257	-0.0226878
		2.86667	-0.162663	-0.0191175
		2.88333	-0.164213	-0.0147877
		2.9	-0.170735	-0.00996893
		2.91667	-0.181378	-0.00502072
		2.93333	-0.194684	-0.000322628
		2.95	-0.20878	0.00378733
		2.96667	-0.221647	0.00705129
		2.98333	-0.231428	0.00930114
		3	-0.236702	0.010445
		Time	Channel 1	Channel 2	Channel 3	Channel 4	Channel 5	Channel 6	Channel 7	Channel 8	Channel 9	Channel 10	Channel 11	Channel 12	Channel 13	Channel 14	Channel 15	Channel 16	Channel 17	Channel 18	Channel 19	Channel 20	Channel 21	Channel 22	Channel 23	Channel 24	Channel 25	Channel 26	Channel 27	Channel 28	Channel 29	Channel 30	Channel 31	Channel 32	Channel 33	Channel 34	Channel 35	Channel 36	Channel 37	Channel 38	Channel 39	Channel 40	Channel 41	Channel 42	Channel 43	Channel 44	Channel 45	Channel 46	Channel 47
	Motion	-0.5	1.88432	1.93095	1.91602	1.93163	1.92359	2.3855	2.17344	1.58748	1.43575	1.51151	1.88036	1.97063	1.88256	2.19239	1.85301	1.99831	1.38217	1.59387	1.20629	1.76693	1.79864	1.97341	2.19533	2.07358	0.435867	2.28773	0.890381	1.1468	1.19062	1.03278	1.87481	1.55575	1.73531	0.804846	1.47207	1.64101	1.85369	1.51639	1.96165	1.41822	0.811023	1.764	1.93607	1.4823	1.28874	1.69262	2.11314
		-0.483333	1.87938	1.93199	1.91818	1.93329	1.92541	2.38577	2.17597	1.59125	1.44455	1.51825	1.88231	1.97593	1.89134	2.19189	1.85831	2.00017	1.38492	1.59659	1.2015	1.76805	1.80172	1.98046	2.19509	2.07763	0.441355	2.28352	0.893923	1.15543	1.19925	1.03534	1.87363	1.55716	1.74065	0.80701	1.47537	1.64639	1.85518	1.51741	1.96026	1.42302	0.819966	1.77286	1.94158	1.48528	1.29105	1.69661	2.11856
		-0.466667	1.86916	1.9341	1.92263	1.93654	1.92887	2.38657	2.18082	1.59871	1.46163	1.53135	1.88627	1.98608	1.90809	2.19132	1.86874	2.00387	1.39059	1.60215	1.19281	1.77047	1.8073	1.99401	2.19462	2.08555	0.452495	2.27547	0.900929	1.17183	1.21523	1.04036	1.87146	1.55981	1.74994	0.81164	1.48173	1.65697	1.85821	1.5197	1.95737	1.43253	0.837221	1.79039	1.95241	1.49139	1.29581	1.70466	2.12894
		-0.45	1.85304	1.93738	1.9296	1.94127	1.93374	2.38839	2.18759	1.60969	1.48601	1.55009	1.89222	2.00023	1.93138	2.19152	1.88398	2.00935	1.39942	1.61064	1.18168	1.77453	1.81437	2.01304	2.1939	2.09705	0.469608	2.26432	0.911299	1.19445	1.23619	1.04763	1.86865	1.56343	1.76079	0.819285	1.49071	1.67238	1.86286	1.52374	1.9528	1.44657	0.8617	1.81613	1.9682	1.50088	1.30325	1.71692	2.14347
		-0.433333	1.83025	1.942	1.93939	1.94738	1.93978	2.39179	2.19584	1.62398	1.51644	1.57345	1.90003	2.01735	1.95941	2.19352	1.90358	2.0165	1.41168	1.6219	1.16962	1.78077	1.82163	2.03622	2.19304	2.11178	0.493133	2.25109	0.924993	1.22133	1.25906	1.05683	1.86569	1.56772	1.77024	0.830624	1.5017	1.6921	1.86916	1.53017	1.94639	1.46491	0.892142	1.8494	1.98838	1.51397	1.31364	1.73351	2.16108
		-0.416667	1.80008	1.94824	1.95226	1.95482	1.94689	2.39729	2.20511	1.64131	1.55155	1.60025	1.90934	2.03643	1.99035	2.19843	1.927	2.02514	1.42753	1.63533	1.15758	1.78998	1.82774	2.06207	2.1923	2.12944	0.523551	2.23703	0.942089	1.25043	1.28062	1.06752	1.8632	1.57241	1.77543	0.846314	1.51403	1.71554	1.87705	1.5397	1.9382	1.48727	0.92741	1.88921	2.01218	1.53078	1.32727	1.75447	2.18058
		-0.4	1.76213	1.9565	1.96845	1.96366	1.95521	2.40527	2.21503	1.66136	1.59005	1.6292	1.91948	2.05666	2.02261	2.20713	1.9536	2.03502	1.44692	1.64969	1.1456	1.80307	1.83159	2.08914	2.1921	2.14976	0.561253	2.22346	0.962776	1.27997	1.298	1.07922	1.86184	1.57737	1.77415	0.866814	1.52701	1.74201	1.88632	1.55293	1.92852	1.51336	0.966711	1.93435	2.03857	1.55118	1.34436	1.77965	2.20085
		-0.383333	1.71657	1.96728	1.98806	1.97408	1.96513	2.41587	2.22536	1.68378	1.63091	1.65904	1.9295	2.07753	2.05507	2.22016	1.98269	2.04582	1.46956	1.66307	1.1326	1.82102	1.83254	2.11616	2.19299	2.17249	0.606372	2.21168	0.987283	1.30865	1.30914	1.09142	1.86226	1.58267	1.7652	0.892242	1.54001	1.77087	1.89652	1.57026	1.91802	1.54292	1.00965	1.9835	2.06636	1.57478	1.36503	1.80866	2.22091
		-0.366667	1.6644	1.98108	2.01106	1.98637	1.97721	2.429	2.23601	1.70819	1.67346	1.68863	1.93832	2.09887	2.08712	2.23747	2.0135	2.05714	1.49491	1.67304	1.11664	1.8447	1.83047	2.14217	2.19562	2.19736	0.658623	2.20283	1.01575	1.33576	1.31308	1.10379	1.86511	1.58858	1.74855	0.922298	1.55253	1.80151	1.90704	1.59173	1.9077	1.57572	1.05614	2.03535	2.09415	1.60089	1.38931	1.84087	2.23997
		-0.35	1.60759	1.99839	2.03728	2.00092	1.99208	2.44439	2.24696	1.73418	1.71741	1.71707	1.94494	2.12076	2.11855	2.25846	2.04527	2.06858	1.52224	1.67702	1.09536	1.87474	1.82588	2.16655	2.20057	2.22393	0.717192	2.19775	1.04812	1.36121	1.31006	1.11622	1.87096	1.59561	1.72527	0.956305	1.56425	1.83344	1.91713	1.61694	1.89879	1.61163	1.10617	2.08881	2.12048	1.62859	1.41713	1.8754	2.25747
		-0.333333	1.54901	2.01951	2.06639	2.01815	2.01026	2.46159	2.25827	1.76134	1.76287	1.7438	1.94862	2.14341	2.14944	2.28197	2.0773	2.07981	1.55078	1.67276	1.06664	1.91141	1.81979	2.1891	2.20826	2.25159	0.780722	2.19694	1.08402	1.38537	1.30139	1.12899	1.88031	1.60439	1.69731	0.993353	1.57513	1.86629	1.92604	1.64509	1.89261	1.65062	1.15961	2.14306	2.14387	1.65683	1.44828	1.91122	2.2731
		-0.316667	1.49231	2.04453	2.09799	2.0384	2.03203	2.48012	2.27	1.78925	1.81029	1.76871	1.94915	2.16698	2.17995	2.30651	2.10898	2.09062	1.57983	1.65882	1.02918	1.95455	1.81358	2.20994	2.2189	2.27955	0.8474	2.20048	1.12278	1.40894	1.28916	1.14268	1.89364	1.61565	1.66713	1.03254	1.58545	1.89986	1.93322	1.67509	1.89034	1.69276	1.21594	2.19763	2.16297	1.68458	1.4824	1.94728	2.28674
		-0.3	1.4415	2.07324	2.13158	2.06196	2.0573	2.49947	2.28219	1.81758	1.86037	1.79219	1.94694	2.19147	2.21013	2.33049	2.13991	2.10104	1.60895	1.63495	0.982953	2.00359	1.80878	2.22957	2.23246	2.30693	0.915152	2.20811	1.16347	1.43273	1.27592	1.15818	1.91141	1.63003	1.63738	1.07321	1.59584	1.93411	1.93844	1.70577	1.89283	1.73821	1.27427	2.25236	2.17671	1.71099	1.51899	1.98261	2.29849
		-0.283333	1.40057	2.10519	2.16665	2.08892	2.08563	2.51919	2.29485	1.84606	1.91396	1.81517	1.94301	2.21667	2.23987	2.35246	2.16992	2.11129	1.63801	1.60225	0.929442	2.05767	1.80686	2.24875	2.24872	2.33294	0.981894	2.21932	1.20502	1.45752	1.26431	1.17649	1.93401	1.64807	1.61059	1.11516	1.60725	1.9691	1.94199	1.73609	1.90044	1.78717	1.33333	2.30727	2.18439	1.73553	1.5574	2.01647	2.30866
		-0.266667	1.37301	2.13971	2.2027	2.11926	2.11631	2.53887	2.30798	1.87459	1.97192	1.83905	1.93892	2.24213	2.26886	2.37141	2.19903	2.12187	1.66727	1.56307	0.871466	2.11571	1.80907	2.26844	2.26736	2.35701	1.04581	2.23344	1.24637	1.48389	1.25684	1.19851	1.96176	1.6701	1.58885	1.15871	1.62087	2.005	1.94468	1.76537	1.913	1.83982	1.39174	2.36241	2.18584	1.75816	1.5969	2.04845	2.31776
		-0.25	1.36139	2.17605	2.2393	2.15277	2.14847	2.55813	2.3216	1.90321	2.03499	1.86555	1.93652	2.26726	2.29668	2.3868	2.22743	2.13342	1.69731	1.52058	0.812782	2.17665	1.81629	2.28967	2.28807	2.37899	1.10558	2.24986	1.28652	1.51219	1.25567	1.22484	1.99483	1.69618	1.57374	1.20461	1.63796	2.04203	1.9478	1.7934	1.92984	1.89627	1.44825	2.41773	2.18144	1.77934	1.63669	2.07853	2.3265
		-0.233333	1.36712	2.21351	2.27611	2.18911	2.18128	2.57664	2.33576	1.93212	2.10358	1.89646	1.93772	2.29137	2.32289	2.39863	2.2554	2.14668	1.72894	1.47827	0.757454	2.23952	1.82902	2.31337	2.31055	2.39921	1.16057	2.26812	1.3247	1.54243	1.26248	1.25571	2.03317	1.72621	1.56622	1.25385	1.65969	2.0804	1.95299	1.82051	1.94995	1.9565	1.50202	2.47288	2.17212	1.80006	1.67604	2.10704	2.33567
		-0.216667	1.39032	2.25153	2.31288	2.22786	2.21409	2.59408	2.35058	1.96167	2.17765	1.93338	1.94423	2.31383	2.34709	2.40733	2.28321	2.16236	1.76301	1.43934	0.709152	2.30362	1.84732	2.3402	2.33459	2.41843	1.21093	2.28802	1.36035	1.57437	1.27834	1.29087	2.07645	1.75991	1.56664	1.30739	1.68696	2.12037	1.96197	1.84742	1.97224	2.02031	1.55283	2.5272	2.15932	1.82176	1.71436	2.13462	2.34609
		-0.2	1.42986	2.28979	2.34952	2.26854	2.24655	2.61016	2.36623	1.99231	2.25656	1.97744	1.95738	2.33412	2.36902	2.4136	2.31108	2.18106	1.80027	1.40619	0.670531	2.36848	1.87092	2.37043	2.35993	2.43776	1.2575	2.30966	1.3932	1.60756	1.3037	1.32969	2.12407	1.79699	1.57485	1.36584	1.72027	2.16217	1.97627	1.87511	1.99574	2.08731	1.60112	2.57967	2.14485	1.84612	1.7513	2.16212	2.35845
		-0.183333	1.48357	2.32818	2.38606	2.31067	2.27863	2.62463	2.38294	2.0245	2.33908	2.02906	1.97796	2.35188	2.38855	2.4182	2.33918	2.20318	1.84115	1.38014	0.642829	2.43382	1.89927	2.40382	2.38622	2.45835	1.30175	2.33342	1.42326	1.64147	1.33823	1.37127	2.17521	1.83717	1.59034	1.42934	1.75969	2.206	1.99706	1.9046	2.01987	2.15695	1.64795	2.62901	2.13068	1.87491	1.78682	2.1905	2.37325
		-0.166667	1.54855	2.36682	2.42263	2.35376	2.31054	2.63728	2.40096	2.05864	2.42342	2.08783	2.00621	2.36696	2.4057	2.42183	2.36764	2.22892	1.88568	1.36129	0.625771	2.49947	1.93168	2.43962	2.41292	2.48117	1.34552	2.35981	1.45079	1.67567	1.38092	1.41455	2.22892	1.88023	1.61234	1.49744	1.80484	2.25206	2.02492	1.9368	2.04452	2.22857	1.69477	2.67381	2.11885	1.90973	1.8212	2.22069	2.39072
		-0.15	1.62153	2.40597	2.45947	2.39739	2.34272	2.64799	2.42053	2.09502	2.50748	2.15256	2.0418	2.37945	2.4206	2.42497	2.39661	2.25822	1.93346	1.34875	0.617811	2.56518	1.96742	2.47672	2.4392	2.50678	1.39075	2.38933	1.47625	1.71005	1.43022	1.45851	2.28427	1.92609	1.64007	1.5692	1.85502	2.30047	2.05987	1.97235	2.07001	2.30143	1.7432	2.71268	2.11119	1.95182	1.85505	2.2535	2.41078
		-0.133333	1.69921	2.44589	2.49686	2.44115	2.37566	2.65675	2.44185	2.13373	2.58897	2.22139	2.08399	2.38966	2.43344	2.4279	2.42631	2.29087	1.98363	1.34098	0.616651	2.63047	2.00584	2.51381	2.46402	2.53515	1.43916	2.42224	1.50027	1.74497	1.48426	1.50225	2.34044	1.97468	1.67283	1.64338	1.90928	2.35127	2.10137	2.01167	2.09704	2.37478	1.7947	2.74449	2.10925	2.0019	1.88922	2.28957	2.43313
		-0.116667	1.77858	2.4868	2.53505	2.48473	2.4098	2.66367	2.46504	2.17465	2.66574	2.29207	2.13176	2.39809	2.44447	2.43076	2.45703	2.32653	2.03507	1.3362	0.619893	2.69461	2.04648	2.54958	2.48617	2.56568	1.49195	2.45848	1.52355	1.78138	1.54119	1.54509	2.39678	2.02598	1.71014	1.71861	1.96657	2.40438	2.14853	2.05496	2.12642	2.44794	1.85042	2.76855	2.1142	2.06007	1.92473	2.32924	2.45732
		-0.1	1.85716	2.52876	2.57424	2.52781	2.4455	2.66899	2.49011	2.21748	2.73597	2.36223	2.18396	2.40545	2.45396	2.43363	2.4892	2.36485	2.08652	1.33292	0.625673	2.75661	2.08913	2.58296	2.50447	2.5973	1.54956	2.49748	1.54678	1.82082	1.59952	1.58665	2.45289	2.07994	1.75179	1.79362	2.0258	2.45957	2.20027	2.1023	2.15886	2.52032	1.91101	2.78475	2.12684	2.12582	1.96268	2.37257	2.48283
		-0.0833333	1.93311	2.57158	2.61445	2.57013	2.48298	2.67307	2.51697	2.26176	2.79826	2.42972	2.23944	2.41258	2.46225	2.43673	2.52326	2.40547	2.13681	1.33033	0.633125	2.81535	2.13389	2.61324	2.51788	2.62867	1.61156	2.53822	1.57059	1.86519	1.65835	1.62687	2.50854	2.13647	1.79785	1.86737	2.08595	2.51648	2.2555	2.15373	2.19473	2.59147	1.97666	2.79368	2.14755	2.19805	2.0041	2.41926	2.50919
		-0.0666667	2.00532	2.61487	2.65554	2.61145	2.52231	2.67639	2.54542	2.30697	2.85177	2.49284	2.29717	2.42045	2.4697	2.44046	2.55964	2.44812	2.18498	1.32856	0.642555	2.86975	2.18124	2.64015	2.52571	2.65847	1.6766	2.57928	1.59543	1.91653	1.71743	1.66605	2.56361	2.19545	1.84854	1.93915	2.14611	2.5746	2.31325	2.20927	2.23395	2.6611	2.04715	2.79665	2.17643	2.27525	2.0499	2.46872	2.53601
		-0.05	2.07344	2.658	2.69715	2.6515	2.56341	2.67949	2.57517	2.35259	2.89617	2.55052	2.35632	2.43006	2.47677	2.44554	2.59867	2.49256	2.23047	1.32879	0.655326	2.91893	2.23197	2.66381	2.52766	2.68558	1.74266	2.61904	1.62153	1.97656	1.77713	1.70483	2.61802	2.25676	1.90409	2.00855	2.20552	2.63327	2.3727	2.26889	2.27591	2.72902	2.12198	2.79561	2.21332	2.35561	2.10079	2.52006	2.56302
		-0.0333333	2.13785	2.70023	2.73873	2.68999	2.60608	2.68292	2.60594	2.3982	2.9316	2.60235	2.41617	2.4424	2.48395	2.45294	2.64044	2.53857	2.27311	1.33316	0.673484	2.96238	2.28712	2.68464	2.52387	2.70921	1.80725	2.65586	1.64887	2.04636	1.83827	1.74422	2.67162	2.32024	1.96461	2.07544	2.26361	2.69174	2.4332	2.33244	2.31954	2.79513	2.20051	2.79299	2.25779	2.43729	2.15722	2.57218	2.59
		-0.0166667	2.1996	2.74074	2.77955	2.72659	2.6499	2.68722	2.63743	2.44346	2.95855	2.64854	2.47618	2.45834	2.49175	2.46385	2.68475	2.58587	2.31314	1.3445	0.699269	2.99989	2.34783	2.70323	2.51477	2.72897	1.86782	2.68831	1.6771	2.12603	1.90192	1.78543	2.72414	2.38575	2.02992	2.13993	2.31998	2.74914	2.49415	2.39946	2.36344	2.8593	2.28207	2.79146	2.30917	2.51848	2.21939	2.62386	2.6168
		0	2.26028	2.77883	2.81879	2.76098	2.69422	2.69278	2.66943	2.48816	2.97771	2.68965	2.53584	2.47857	2.50066	2.47946	2.73097	2.634	2.35108	1.36587	0.73463	3.03152	2.41506	2.72018	2.50105	2.7448	1.92211	2.7153	1.70567	2.21459	1.96927	1.82981	2.77514	2.45313	2.09952	2.2023	2.37445	2.80451	2.55495	2.46919	2.40607	2.92126	2.36598	2.79353	2.3665	2.59762	2.28716	2.67386	2.64323
		0.0166667	2.32188	2.81393	2.85556	2.79277	2.73803	2.69987	2.70178	2.53212	2.98983	2.72639	2.59457	2.50345	2.511	2.50076	2.77806	2.68233	2.38758	1.40013	0.780875	3.05743	2.48934	2.73602	2.48347	2.75693	1.96842	2.73615	1.73382	2.30998	2.04138	1.87868	2.82403	2.52208	2.17263	2.26298	2.42692	2.8568	2.61491	2.54042	2.44597	2.9805	2.45161	2.8012	2.42848	2.67339	2.36011	2.72106	2.66904
		0.0333333	2.3865	2.84566	2.889	2.82159	2.77993	2.70851	2.73431	2.5752	2.99558	2.75937	2.65166	2.53301	2.52292	2.52828	2.82457	2.72995	2.42326	1.4494	0.838521	3.07774	2.57051	2.75111	2.46275	2.76574	2.00576	2.75064	1.76078	2.40933	2.11915	1.93308	2.87001	2.59213	2.24827	2.32244	2.47737	2.90485	2.67324	2.61159	2.48192	3.0361	2.53828	2.81554	2.49344	2.74478	2.43748	2.76455	2.6939
		0.05	2.45606	2.87382	2.91827	2.84706	2.81815	2.71847	2.76677	2.61718	2.99549	2.78882	2.70619	2.56691	2.53633	2.56183	2.86873	2.7757	2.45858	1.5147	0.90735	3.0924	2.65754	2.76561	2.43951	2.77171	2.03383	2.75889	1.7859	2.50931	2.2031	1.99361	2.91216	2.6625	2.32538	2.38114	2.52573	2.94746	2.72906	2.68089	2.51313	3.08673	2.62525	2.83643	2.55945	2.81104	2.51816	2.80368	2.71746
		0.0666667	2.53191	2.89833	2.94262	2.86873	2.85065	2.72921	2.79869	2.65768	2.98995	2.81452	2.75694	2.60444	2.55085	2.60038	2.90857	2.81824	2.49368	1.59574	0.98661	3.10116	2.74844	2.77947	2.4142	2.77535	2.0529	2.76129	1.80882	2.6066	2.29323	2.06034	2.9494	2.73207	2.40288	2.4394	2.57179	2.98331	2.78144	2.74644	2.53922	3.13058	2.71159	2.86242	2.6244	2.87165	2.60072	2.83817	2.73936
		0.0833333	2.61454	2.91909	2.96132	2.88612	2.87531	2.73986	2.82933	2.69617	2.97934	2.83577	2.80246	2.6446	2.56592	2.64201	2.94217	2.85615	2.52842	1.69094	1.07527	3.10361	2.84044	2.79242	2.38706	2.77717	2.06358	2.75837	1.82959	2.69833	2.38889	2.13271	2.98058	2.79927	2.47973	2.49725	2.61518	3.01108	2.82949	2.80648	2.56021	3.16548	2.79617	2.89081	2.6862	2.92628	2.68348	2.86804	2.75932
		0.1	2.70335	2.9359	2.97374	2.89864	2.89021	2.74924	2.85756	2.73192	2.96411	2.85144	2.84116	2.68624	2.58085	2.68403	2.96774	2.88803	2.56231	1.79762	1.17227	3.0993	2.93021	2.80398	2.35819	2.77766	2.06661	2.75068	1.84868	2.78238	2.48871	2.20963	3.00451	2.86219	2.55493	2.55438	2.65535	3.02946	2.87239	2.8595	2.57644	3.18905	2.87757	2.91794	2.74302	2.97478	2.76454	2.89358	2.77718
		0.116667	2.79662	2.94839	2.97925	2.90562	2.8939	2.7559	2.88194	2.76404	2.94498	2.86012	2.87146	2.7281	2.59496	2.72326	2.98389	2.91263	2.59468	1.91235	1.27661	3.08784	3.01425	2.8135	2.32746	2.77719	2.0627	2.73865	1.86697	2.85762	2.59063	2.28966	3.02008	2.9186	2.62746	2.61009	2.69167	3.03724	2.9094	2.90439	2.58837	3.19889	2.9541	2.93966	2.79341	3.0171	2.84198	2.91519	2.79297
		0.133333	2.89156	2.95603	2.97728	2.90635	2.88555	2.75821	2.90081	2.7915	2.92297	2.86027	2.89205	2.76895	2.60765	2.7565	2.98962	2.929	2.62472	2.03126	1.38732	3.06909	3.08927	2.82013	2.29458	2.77593	2.05245	2.72257	1.88556	2.92386	2.69211	2.37123	3.02643	2.96614	2.69622	2.66335	2.72353	3.03346	2.93985	2.94036	2.59641	3.1929	3.02382	2.95181	2.83649	3.05331	2.91398	2.93323	2.80685
		0.15	2.98459	2.95817	2.96735	2.9001	2.86505	2.75451	2.91248	2.81324	2.8994	2.8504	2.9021	2.80764	2.6185	2.7809	2.98445	2.93655	2.65158	2.15041	1.50336	3.04322	3.15253	2.82294	2.25905	2.77373	2.0363	2.70247	1.90556	2.98164	2.79045	2.45283	3.02298	3.00251	2.75999	2.71299	2.75052	3.01745	2.96311	2.96693	2.60083	3.16947	3.08462	2.95083	2.8719	3.08352	2.97899	2.94788	2.8191
		0.166667	3.07176	2.95418	2.94907	2.88626	2.833	2.74326	2.91542	2.82823	2.87575	2.82922	2.90143	2.84315	2.62732	2.79439	2.96832	2.93509	2.67451	2.26595	1.62333	3.01077	3.20202	2.82098	2.22017	2.77002	2.0146	2.67817	1.92787	3.03187	2.88309	2.53322	3.00959	3.02568	2.81741	2.75787	2.77249	2.98898	2.97856	2.98378	2.60165	3.12775	3.13431	2.93416	2.89974	3.10787	3.03581	2.95899	2.83002
		0.183333	3.14909	2.94358	2.92228	2.86442	2.79049	2.72318	2.9085	2.83559	2.85344	2.79578	2.89061	2.87459	2.6341	2.79595	2.94159	2.92486	2.69286	2.3743	1.74532	2.97262	3.23657	2.81334	2.17708	2.76373	1.98765	2.64926	1.95299	3.07544	2.96797	2.61145	2.98658	3.03409	2.86703	2.79715	2.7896	2.94834	2.98563	2.99063	2.59863	3.06776	3.17081	2.90049	2.92041	3.1264	3.08364	2.96603	2.83981
		0.2	3.21302	2.92618	2.88704	2.83444	2.73892	2.69341	2.89111	2.83466	2.83355	2.74959	2.87095	2.90118	2.63891	2.78566	2.90492	2.90642	2.70616	2.47225	1.86675	2.9299	3.25578	2.7993	2.1288	2.75327	1.95578	2.6152	1.9809	3.11289	3.0436	2.68677	2.95461	3.02681	2.90741	2.83046	2.80228	2.89632	2.98379	2.9872	2.59133	2.99038	3.19231	2.84992	2.93433	3.13907	3.12204	2.96814	2.84844
		0.216667	3.26072	2.90213	2.84371	2.7965	2.67979	2.65358	2.86325	2.82509	2.81665	2.69079	2.84432	2.92225	2.64191	2.76463	2.85917	2.88065	2.71414	2.55709	1.98438	2.88384	3.2599	2.77838	2.07437	2.73668	1.91936	2.57542	2.01106	3.14424	3.10908	2.75855	2.91464	3.00363	2.93724	2.85799	2.81101	2.83426	2.97265	2.97321	2.57922	2.89734	3.19749	2.78386	2.94181	3.14568	3.15084	2.96422	2.85562
		0.233333	3.29027	2.872	2.79293	2.75113	2.61451	2.60386	2.82548	2.80685	2.80273	2.62016	2.81288	2.93728	2.64317	2.73471	2.80537	2.84856	2.71674	2.62678	2.09453	2.83558	3.24963	2.75035	2.01292	2.71185	1.87884	2.52946	2.04253	3.16895	3.16388	2.82608	2.86773	2.96504	2.95552	2.88045	2.81621	2.76391	2.95201	2.94847	2.56179	2.79101	3.18571	2.70477	2.94284	3.14594	3.17004	2.9531	2.86069
		0.25	3.30081	2.83666	2.73564	2.69917	2.54434	2.54495	2.77877	2.78023	2.7912	2.53913	2.77879	2.94585	2.64271	2.69813	2.74465	2.81122	2.7141	2.68015	2.19335	2.78601	3.22601	2.71524	1.94388	2.67685	1.83471	2.47711	2.07405	3.18616	3.20755	2.88843	2.81498	2.91219	2.96166	2.89892	2.81801	2.68738	2.92192	2.91297	2.53865	2.67418	3.15712	2.61591	2.93706	3.13943	3.17964	2.93371	2.86269
		0.266667	3.29242	2.79724	2.67296	2.64169	2.47038	2.47806	2.72441	2.74587	2.78105	2.44974	2.74387	2.94775	2.64046	2.65708	2.67817	2.76967	2.70659	2.71703	2.27725	2.7356	3.19029	2.67331	1.86712	2.63027	1.7875	2.41852	2.10431	3.19482	3.2395	2.9444	2.75739	2.84677	2.95561	2.91455	2.8162	2.60691	2.88268	2.86701	2.50961	2.5498	3.11272	2.52088	2.92384	3.12577	3.17961	2.90525	2.86037
		0.283333	3.26606	2.75493	2.60613	2.57994	2.39363	2.40477	2.66375	2.70463	2.77106	2.35436	2.70939	2.94294	2.6363	2.61344	2.60715	2.72487	2.69471	2.73817	2.34324	2.68442	3.14394	2.625	1.78305	2.57163	1.7377	2.35426	2.13203	3.19405	3.25876	2.99253	2.69591	2.7708	2.93785	2.92835	2.81018	2.52477	2.83476	2.81125	2.47474	2.42079	3.05429	2.42335	2.90246	3.10464	3.16989	2.8673	2.85233
		0.3	3.22328	2.7109	2.53644	2.51521	2.31503	2.32693	2.59813	2.65756	2.75998	2.25545	2.67593	2.93154	2.63007	2.56844	2.53283	2.67761	2.67905	2.74508	2.38924	2.63218	3.08858	2.57087	1.6927	2.50157	1.68575	2.28534	2.15616	3.18325	3.26398	3.03124	2.63145	2.68649	2.90931	2.9409	2.79908	2.44299	2.77879	2.7467	2.43439	2.28981	2.98418	2.32668	2.87232	3.07589	3.15039	2.81992	2.83715
		0.316667	3.16603	2.6661	2.46507	2.44879	2.23553	2.2465	2.52866	2.60584	2.74665	2.15526	2.64339	2.91387	2.62164	2.52268	2.45642	2.62855	2.66015	2.7396	2.41422	2.57839	3.02604	2.51161	1.59772	2.42195	1.63192	2.21311	2.17591	3.16219	3.25349	3.05902	2.56495	2.596	2.87129	2.95228	2.78192	2.36333	2.71543	2.67463	2.38918	2.15914	2.90503	2.23377	2.83312	3.03955	3.12118	2.76364	2.81356
		0.333333	3.0964	2.62126	2.3931	2.3819	2.15613	2.16538	2.45628	2.55066	2.73003	2.05552	2.6111	2.89035	2.61093	2.4761	2.37909	2.57819	2.6384	2.72345	2.4182	2.52263	2.95829	2.448	1.50023	2.33574	1.57636	2.13911	2.1908	3.13106	3.22552	3.07463	2.49745	2.50135	2.82526	2.96202	2.75779	2.28703	2.64534	2.59652	2.33997	2.03066	2.81942	2.14687	2.78508	2.99588	3.08256	2.69941	2.78059
		0.35	3.0164	2.5768	2.3214	2.31561	2.07783	2.08523	2.38167	2.49318	2.70927	1.95732	2.57805	2.86154	2.59791	2.42823	2.30193	2.52691	2.61396	2.6978	2.40202	2.46476	2.88736	2.38088	1.40267	2.24664	1.51902	2.06484	2.20065	3.09038	3.17849	3.07736	2.43007	2.40425	2.77269	2.96922	2.72598	2.21486	2.56916	2.51386	2.28786	1.90578	2.72964	2.06758	2.72887	2.94532	3.03523	2.62852	2.73769
		0.366667	2.92781	2.53292	2.25068	2.25086	2.00158	2.00731	2.30532	2.43448	2.68369	1.86106	2.54317	2.82808	2.58265	2.3784	2.22593	2.47496	2.58672	2.66305	2.36711	2.40511	2.81515	2.31116	1.30755	2.15867	1.45975	1.99157	2.20557	3.04094	3.11134	3.06716	2.364	2.30606	2.71491	2.9727	2.68609	2.14709	2.48758	2.42811	2.23409	1.78551	2.63747	1.99682	2.66563	2.88842	2.98035	2.55243	2.68489
		0.383333	2.83215	2.48964	2.18146	2.18842	1.92818	1.93244	2.22762	2.37549	2.65281	1.76661	2.50554	2.79069	2.56535	2.32604	2.15194	2.42249	2.5563	2.6188	2.31515	2.3445	2.74323	2.23977	1.21722	2.07566	1.39837	1.92012	2.20585	2.98374	3.02383	3.04469	2.30037	2.20776	2.65304	2.9712	2.63801	2.08354	2.4013	2.34053	2.17998	1.67053	2.54415	1.93493	2.59671	2.82585	2.91949	2.47267	2.62278
		0.4	2.73067	2.44689	2.11409	2.1289	1.8582	1.86092	2.14889	2.31698	2.61642	1.67356	2.46465	2.75018	2.54634	2.27091	2.08066	2.36961	2.52223	2.56409	2.24777	2.28412	2.67262	2.1676	1.13365	2.00073	1.33476	1.85083	2.20195	2.91997	2.91679	3.01128	2.24013	2.10999	2.58799	2.96355	2.58198	2.02373	2.31116	2.2522	2.12676	1.5612	2.45045	1.88169	2.52348	2.75833	2.8546	2.39071	2.55253
		0.416667	2.62444	2.4046	2.04879	2.07272	1.79178	1.7927	2.0695	2.25955	2.57465	1.58147	2.42045	2.70741	2.5261	2.21319	2.01272	2.31631	2.48403	2.49776	2.16646	2.22526	2.6036	2.0955	1.0582	1.93597	1.269	1.78347	2.19433	2.85088	2.79221	2.96875	2.18391	2.01318	2.52045	2.94883	2.51846	1.967	2.21808	2.16396	2.0755	1.45767	2.35688	1.83639	2.44714	2.68667	2.78778	2.30784	2.47577
		0.433333	2.51446	2.36279	1.98561	2.02008	1.72864	1.72744	1.9899	2.20363	2.52798	1.49012	2.37338	2.66329	2.50521	2.15353	1.94866	2.2626	2.44142	2.41891	2.07255	2.1691	2.53573	2.02422	0.9916	1.8822	1.20147	1.71741	2.18338	2.77776	2.65322	2.91908	2.13191	1.91761	2.45105	2.92644	2.4482	1.91264	2.12304	2.07642	2.0269	1.35992	2.26387	1.79795	2.36857	2.61174	2.72107	2.22523	2.39451
		0.45	2.4018	2.32157	1.92454	1.97099	1.66796	1.66477	1.9107	2.1495	2.4772	1.39968	2.32424	2.61871	2.48429	2.09294	1.88898	2.20846	2.39445	2.3272	1.96733	2.11636	2.46794	1.95441	0.933856	1.83904	1.13284	1.65172	2.16929	2.7018	2.50385	2.86418	2.08387	1.82357	2.3804	2.89614	2.37219	1.86007	2.02707	1.99004	1.98126	1.26784	2.17189	1.76494	2.28826	2.53453	2.65627	2.14385	2.31088
		0.466667	2.28763	2.28113	1.86545	1.92522	1.60848	1.60442	1.83259	2.09732	2.42332	1.31067	2.27402	2.57446	2.46392	2.03264	1.83417	2.15391	2.34352	2.22314	1.85237	2.06721	2.39883	1.88664	0.88436	1.805	1.06406	1.58538	2.15202	2.624	2.34864	2.80553	2.03914	1.73146	2.30918	2.85806	2.29173	1.80886	1.93113	1.90515	1.9384	1.18121	2.08153	1.7358	2.20638	2.45612	2.59472	2.06462	2.22701
		0.483333	2.17324	2.24179	1.80816	1.88234	1.54867	1.54638	1.75639	2.04712	2.36742	1.22389	2.22374	2.53114	2.44454	1.97385	1.7847	2.09903	2.28935	2.10809	1.72965	2.02125	2.32701	1.82136	0.842025	1.77783	0.996249	1.51751	2.13121	2.54505	2.19219	2.7441	1.99676	1.64184	2.23817	2.81267	2.20839	1.75876	1.83607	1.82206	1.89773	1.09983	1.99351	1.70893	2.12284	2.37763	2.53725	1.98839	2.14483
		0.5	2.05997	2.20387	1.75252	1.84177	1.48699	1.49092	1.68291	1.99889	2.31051	1.14022	2.17428	2.48914	2.42634	1.91761	1.74097	2.04401	2.23286	1.9842	1.60176	1.97766	2.25146	1.75893	0.805481	1.75481	0.930521	1.4475	2.10631	2.46523	2.03858	2.68022	1.9556	1.5554	2.16824	2.76067	2.12399	1.70971	1.74261	1.74107	1.85831	1.02347	1.90856	1.68285	2.03748	2.30016	2.48411	1.91603	2.06596
		0.516667	1.94905	2.16772	1.69842	1.80289	1.42224	1.43856	1.61293	1.95254	2.25343	1.06039	2.12628	2.44857	2.40921	1.86472	1.70329	1.98914	2.17503	1.85425	1.47184	1.9354	2.17183	1.69964	0.773286	1.73314	0.867865	1.3752	2.07664	2.38445	1.89101	2.61369	1.91459	1.47289	2.10026	2.70287	2.04049	1.6617	1.6513	1.6625	1.81908	0.951986	1.82732	1.65637	1.95022	2.22471	2.43507	1.84839	1.9916
		0.533333	1.84156	2.13367	1.64587	1.76512	1.35381	1.38991	1.54706	1.90798	2.19685	0.984875	2.08015	2.40926	2.3927	1.81565	1.67176	1.93483	2.11664	1.72144	1.34346	1.8934	2.08848	1.64368	0.744116	1.71026	0.809011	1.30096	2.0416	2.30228	1.7515	2.544	1.87277	1.395	2.03503	2.64009	1.95983	1.61479	1.56247	1.58666	1.77893	0.885234	1.75028	1.62862	1.86119	2.15206	2.38955	1.78624	1.9225
		0.55	1.73829	2.102	1.59502	1.72804	1.28194	1.34548	1.48568	1.8651	2.14129	0.913785	2.03601	2.37083	2.37605	1.7706	1.64624	1.88157	2.05824	1.58928	1.22039	1.85074	2.00243	1.59118	0.7169	1.68406	0.754372	1.22564	2.00074	2.21808	1.62077	2.47052	1.82948	1.32222	1.97317	2.57297	1.88372	1.56894	1.47632	1.51379	1.73693	0.823127	1.67766	1.59907	1.77082	2.08275	2.3467	1.73024	1.85893
		0.566667	1.63977	2.07294	1.54613	1.69144	1.2076	1.30557	1.42893	1.82375	2.08722	0.846909	1.99387	2.33268	2.35826	1.72962	1.62628	1.82985	2.00005	1.46143	1.10636	1.80672	1.91511	1.54218	0.690874	1.65311	0.70405	1.15055	1.9539	2.13119	1.49836	2.39277	1.78435	1.25475	1.91506	2.50192	1.81346	1.52402	1.39286	1.44394	1.69243	0.765587	1.60948	1.56748	1.6799	2.01705	2.30564	1.6808	1.80075
		0.583333	1.54639	2.04667	1.49954	1.65531	1.13244	1.27008	1.37667	1.78379	2.03513	0.783825	1.95355	2.29415	2.33824	1.69265	1.61116	1.78013	1.94206	1.34162	1.00485	1.76085	1.82806	1.49666	0.665566	1.61667	0.657908	1.07728	1.90122	2.0411	1.38293	2.31065	1.73738	1.19247	1.86081	2.42713	1.74976	1.47982	1.31194	1.37694	1.64517	0.71253	1.54549	1.53383	1.58953	1.955	2.26551	1.63809	1.7474
		0.6	1.4585	2.02325	1.45559	1.61983	1.05833	1.23852	1.32853	1.74499	1.98561	0.724061	1.91482	2.25456	2.31495	1.65965	1.59988	1.73275	1.88409	1.23361	0.918918	1.71286	1.74261	1.45452	0.640708	1.57469	0.615667	1.0075	1.84314	1.94767	1.27263	2.22452	1.68884	1.13494	1.81025	2.34863	1.69273	1.43606	1.23328	1.31237	1.59529	0.663847	1.48532	1.49823	1.50099	1.89653	2.22566	1.60194	1.69804
		0.616667	1.37657	2.00264	1.41453	1.58524	0.987114	1.2101	1.28398	1.70707	1.9393	0.667266	1.87736	2.21336	2.28763	1.63062	1.59127	1.68786	1.82601	1.14101	0.851064	1.66264	1.65972	1.41563	0.616138	1.52772	0.577011	0.94266	1.78028	1.85121	1.16571	2.13527	1.63929	1.08155	1.76302	2.26645	1.64188	1.3925	1.15648	1.2495	1.54336	0.619402	1.42845	1.4609	1.41566	1.84155	2.18566	1.57187	1.65168
		0.633333	1.30124	1.98465	1.37647	1.55181	0.920217	1.18386	1.24237	1.66968	1.89689	0.613341	1.84077	2.17019	2.25588	1.60561	1.58411	1.64545	1.76779	1.06705	0.803052	1.61023	1.57991	1.37978	0.591701	1.47673	0.541662	0.88376	1.71341	1.75251	1.06093	2.0443	1.58944	1.0316	1.71861	2.18077	1.59622	1.34902	1.08106	1.18747	1.49026	0.579037	1.37439	1.42208	1.33478	1.79002	2.14534	1.54712	1.60726
		0.65	1.2333	1.9689	1.34134	1.51967	0.858519	1.15891	1.20307	1.63244	1.85901	0.562509	1.80457	2.125	2.21985	1.58463	1.57719	1.60531	1.70962	1.01434	0.77571	1.5559	1.50335	1.34678	0.567195	1.42299	0.509408	0.831156	1.64338	1.65283	0.958055	1.95339	1.54005	0.984462	1.67648	2.09202	1.55446	1.3057	1.00652	1.12536	1.4371	0.542596	1.32272	1.38207	1.2593	1.74203	2.10479	1.52669	1.56389
		0.666667	1.17352	1.95479	1.30888	1.48886	0.802332	1.13457	1.16549	1.59498	1.82614	0.51531	1.7682	2.07803	2.1802	1.56763	1.56942	1.56712	1.65188	0.984527	0.768709	1.50016	1.42997	1.31636	0.542382	1.36785	0.480087	0.784479	1.57111	1.55368	0.858049	1.86461	1.49187	0.939623	1.63604	2.00093	1.51517	1.26283	0.932404	1.06237	1.38503	0.509937	1.27312	1.34119	1.18973	1.69781	2.06423	1.50939	1.52094
		0.683333	1.12239	1.94156	1.27871	1.45923	0.751535	1.11054	1.12914	1.55702	1.79858	0.472508	1.73107	2.0298	2.13804	1.55447	1.55993	1.53048	1.59508	0.977989	0.780403	1.44382	1.35971	1.28825	0.517046	1.31268	0.453547	0.742701	1.49759	1.45662	0.76308	1.78011	1.44545	0.896771	1.59668	1.90845	1.47698	1.22093	0.858439	0.998002	1.3351	0.480944	1.22546	1.29971	1.12607	1.65762	2.02396	1.49387	1.4781
		0.7	1.07991	1.92834	1.25039	1.43057	0.705765	1.08691	1.0937	1.51845	1.77638	0.434956	1.69257	1.98102	2.09477	1.54489	1.54805	1.49504	1.53978	0.993625	0.80779	1.38795	1.29261	1.26218	0.491086	1.25877	0.429601	0.704337	1.42395	1.36299	0.676209	1.70203	1.40107	0.855758	1.55775	1.81565	1.43873	1.18063	0.78462	0.932183	1.28805	0.455512	1.17971	1.25783	1.06774	1.62172	1.98422	1.47865	1.43542
		0.716667	1.04532	1.91423	1.22349	1.40262	0.664599	1.06407	1.05899	1.47931	1.75931	0.403411	1.65213	1.93248	2.05185	1.53854	1.53337	1.46053	1.48644	1.02876	0.846665	1.33384	1.22889	1.23783	0.46461	1.20732	0.408009	0.66775	1.35139	1.27374	0.600882	1.63224	1.35875	0.816558	1.51843	1.72355	1.3995	1.14263	0.711335	0.865303	1.2443	0.433528	1.13594	1.21563	1.01369	1.59017	1.94509	1.4622	1.39321
		0.733333	1.01702	1.89845	1.19769	1.37514	0.627659	1.04262	1.02499	1.43984	1.74691	0.378367	1.60931	1.88484	2.01059	1.53506	1.51569	1.42683	1.43534	1.07922	0.89197	1.28282	1.16898	1.2149	0.437985	1.15944	0.388481	0.631488	1.28115	1.18929	0.540305	1.57228	1.31816	0.779186	1.4777	1.63298	1.35869	1.10749	0.639431	0.798217	1.20388	0.414831	1.09421	1.17309	0.962578	1.5628	1.90643	1.44303	1.35192
		0.75	0.992571	1.8804	1.17277	1.34795	0.594635	1.02316	0.991828	1.40039	1.73848	0.359913	1.56377	1.83858	1.97191	1.53406	1.49503	1.39405	1.38651	1.1396	0.938309	1.23612	1.11338	1.19305	0.411842	1.11612	0.370705	0.594558	1.21441	1.10955	0.49685	1.52318	1.27879	0.743637	1.43433	1.54449	1.31598	1.07561	0.570226	0.732141	1.16649	0.399176	1.05455	1.13016	0.91294	1.53912	1.86783	1.41979	1.31197
		0.766667	0.968986	1.85976	1.14866	1.32095	0.565237	1.00615	0.959745	1.36136	1.73316	0.347658	1.51531	1.79394	1.93627	1.53517	1.47161	1.36249	1.33972	1.20367	0.980542	1.1947	1.06253	1.17197	0.387003	1.07818	0.354376	0.556592	1.15216	1.03407	0.471634	1.48548	1.23998	0.709833	1.38687	1.4583	1.27126	1.04708	0.505434	0.668502	1.13167	0.386206	1.0169	1.08689	0.863445	1.51832	1.82868	1.39145	1.27367
		0.783333	0.943048	1.83651	1.12538	1.2941	0.539129	0.991792	0.929052	1.32312	1.72998	0.340732	1.46392	1.75093	1.90366	1.53803	1.44581	1.33263	1.29448	1.265	1.01435	1.15906	1.01668	1.15138	0.364358	1.04627	0.33922	0.517846	1.09505	0.962207	0.464331	1.45923	1.20108	0.677607	1.33377	1.37436	1.22463	1.02167	0.447019	0.608758	1.0989	0.375445	0.981173	1.04359	0.813116	1.49934	1.7883	1.3574	1.23714
		0.8	0.911782	1.8109	1.10303	1.26742	0.515894	0.979981	0.900096	1.28591	1.72802	0.337855	1.40976	1.70941	1.87365	1.54222	1.41814	1.30503	1.25011	1.31761	1.03668	1.12926	0.975753	1.13104	0.344715	1.02076	0.324991	0.479073	1.04329	0.893395	0.473255	1.44412	1.16158	0.646723	1.27361	1.29241	1.17634	0.998838	0.396972	0.554222	1.06775	0.366306	0.947343	1.00096	0.761488	1.48099	1.74604	1.31762	1.20229
		0.816667	0.872909	1.7834	1.08174	1.24093	0.495039	0.970347	0.873231	1.24985	1.72642	0.337468	1.35318	1.66923	1.84559	1.54728	1.3892	1.28024	1.2059	1.35666	1.04602	1.10492	0.939314	1.11082	0.328638	1.00171	0.311461	0.441295	0.996589	0.827291	0.495648	1.43959	1.1212	0.61692	1.20526	1.21215	1.12675	0.977789	0.357061	0.505917	1.03792	0.358132	0.915508	0.960101	0.708707	1.46209	1.7015	1.27268	1.16888
		0.833333	0.825214	1.7546	1.0616	1.21469	0.476065	0.962331	0.848783	1.21492	1.72449	0.337906	1.29477	1.63035	1.81872	1.55262	1.35963	1.25871	1.1612	1.37901	1.04243	1.08536	0.906567	1.09068	0.316332	0.988851	0.298395	0.405577	0.95417	0.763884	0.528088	1.44499	1.07995	0.587965	1.12819	1.13336	1.07636	0.957591	0.328581	0.464474	1.00921	0.350241	0.885971	0.922461	0.655531	1.44157	1.65463	1.22372	1.1366
		0.85	0.768748	1.72512	1.04266	1.18873	0.458555	0.955278	0.827036	1.18107	1.72169	0.337579	1.23537	1.59285	1.7924	1.5576	1.33005	1.24067	1.11557	1.38348	1.02736	1.06982	0.876474	1.07065	0.30758	0.981615	0.285537	0.372846	0.914862	0.703508	0.566911	1.45955	1.03809	0.559711	1.04261	1.05606	1.0258	0.9373	0.312151	0.430094	0.981484	0.341999	0.85926	0.889599	0.603246	1.41858	1.60588	1.17229	1.10513
		0.866667	0.704827	1.69556	1.02487	1.16314	0.442255	0.948548	0.808206	1.1482	1.71759	0.335151	1.17599	1.557	1.76617	1.56152	1.30098	1.22608	1.06887	1.37092	1.00331	1.05757	0.847916	1.05085	0.301766	0.979198	0.272585	0.343789	0.877245	0.646791	0.608561	1.48238	0.996146	0.532116	0.949611	0.980547	0.975829	0.916085	0.307587	0.402547	0.954523	0.332877	0.836068	0.862897	0.553498	1.39255	1.55611	1.12016	1.07417
		0.883333	0.635838	1.66638	1.00813	1.13802	0.427128	0.94159	0.792425	1.11633	1.71179	0.329676	1.11781	1.52319	1.73976	1.56372	1.27282	1.21467	1.02126	1.34384	0.973383	1.04805	0.819874	1.03135	0.297962	0.98064	0.259171	0.318848	0.839829	0.594563	0.649816	1.51233	0.954797	0.505248	0.851122	0.907362	0.927273	0.893348	0.313881	0.381229	0.927984	0.322516	0.817143	0.843258	0.508055	1.36319	1.50652	1.06906	1.04354
		0.9	0.564882	1.63793	0.992237	1.11351	0.413357	0.933994	0.779719	1.08551	1.70386	0.320693	1.06205	1.4918	1.71318	1.56364	1.24579	1.20592	0.973219	1.30583	0.940759	1.04093	0.791589	1.01221	0.295078	0.984913	0.244826	0.298256	0.801255	0.547765	0.687897	1.54793	0.914781	0.479251	0.749782	0.837229	0.880973	0.868788	0.329283	0.365238	0.901377	0.310766	0.803119	0.83086	0.468548	1.33047	1.45848	1.02046	1.01311
		0.916667	0.495336	1.61043	0.976945	1.08979	0.4013	0.925496	0.769982	1.05592	1.6933	0.308246	1.00981	1.46318	1.68658	1.56085	1.22	1.19925	0.925375	1.26077	0.908267	1.036	0.762671	0.993362	0.292021	0.99097	0.228953	0.282097	0.760475	0.50736	0.720483	1.58733	0.876801	0.454293	0.648679	0.770911	0.837673	0.842436	0.351482	0.353473	0.874138	0.297701	0.794344	0.825068	0.436204	1.29462	1.41321	0.975409	0.982848
		0.933333	0.430404	1.58402	0.961996	1.06703	0.391406	0.915967	0.762955	1.02775	1.67965	0.292827	0.961909	1.43752	1.66027	1.55511	1.1954	1.19402	0.878434	1.21211	0.878011	1.03313	0.733132	0.974675	0.287838	0.99778	0.210796	0.270355	0.716882	0.474231	0.74571	1.6284	0.84144	0.430515	0.551031	0.709084	0.797928	0.814627	0.377848	0.344734	0.845762	0.283607	0.790718	0.824508	0.411644	1.25609	1.37164	0.934396	0.952822
		0.95	0.372715	1.55879	0.947153	1.04538	0.384113	0.905367	0.758216	1.00115	1.6626	0.275248	0.91882	1.41488	1.63467	1.54634	1.17188	1.18974	0.833032	1.1622	0.851155	1.03211	0.703354	0.955939	0.281802	1.00434	0.189464	0.262934	0.670372	0.449089	0.762199	1.6689	0.809105	0.407991	0.459861	0.652273	0.762027	0.78593	0.405711	0.337816	0.815956	0.268922	0.791598	0.827325	0.394763	1.21546	1.33411	0.897334	0.923154
		0.966667	0.324035	1.53486	0.932242	1.02495	0.379746	0.893707	0.755195	0.976181	1.64212	0.256462	0.880542	1.39517	1.61025	1.53459	1.14928	1.18605	0.789643	1.11202	0.827887	1.0326	0.673997	0.936955	0.273446	1.00968	0.164002	0.259667	0.621313	0.432361	0.769138	1.70673	0.78	0.386718	0.377706	0.600848	0.72998	0.757047	0.432626	0.3316	0.784757	0.254158	0.795784	0.831537	0.38473	1.17344	1.30035	0.863608	0.894021
		0.983333	0.285085	1.5124	0.917184	1.0058	0.378439	0.881014	0.753207	0.952728	1.61864	0.237355	0.846623	1.37822	1.58749	1.52001	1.1274	1.18278	0.748535	1.06109	0.807565	1.0341	0.645881	0.9176	0.262539	1.01292	0.133539	0.260318	0.570427	0.424095	0.766415	1.74021	0.754126	0.366624	0.306406	0.555105	0.701544	0.728697	0.456577	0.325122	0.752586	0.239795	0.801615	0.835418	0.3801	1.13071	1.26951	0.832194	0.865621
		1	0.255512	1.49166	0.902016	0.987904	0.3801	0.867312	0.751507	0.930495	1.59295	0.218558	0.816218	1.36381	1.5669	1.50275	1.10599	1.1799	0.70977	1.00793	0.789039	1.03601	0.619883	0.897887	0.24904	1.01328	0.0974862	0.264591	0.518604	0.423899	0.754727	1.76827	0.731318	0.3476	0.246992	0.515358	0.676293	0.70151	0.476108	0.317635	0.720191	0.226182	0.80718	0.837813	0.379015	1.08795	1.24022	0.801817	0.838139
		1.01667	0.23397	1.47293	0.886889	0.971182	0.384427	0.852628	0.749366	0.909005	1.56616	0.200314	0.788212	1.35177	1.5489	1.48292	1.08478	1.17744	0.673254	0.9506	0.771081	1.03766	0.596848	0.878	0.233057	1.01018	0.0557442	0.27216	0.466691	0.430941	0.735609	1.79051	0.711285	0.329541	0.199646	0.48202	0.653694	0.675943	0.490357	0.308653	0.688516	0.213465	0.810608	0.838303	0.379454	1.04567	1.2109	0.771146	0.811717
		1.03333	0.218343	1.45651	0.87205	0.955496	0.390969	0.837016	0.746135	0.887657	1.53942	0.182433	0.76137	1.34195	1.53378	1.46055	1.06339	1.1754	0.638804	0.887456	0.752852	1.03844	0.577531	0.858273	0.214824	1.00333	0.00885259	0.282695	0.415306	0.444021	0.711309	1.80719	0.693672	0.312363	0.163757	0.455608	0.633169	0.652234	0.499005	0.297975	0.658501	0.201562	0.810397	0.837202	0.379503	1.00429	1.17998	0.738991	0.786425
		1.05	0.206053	1.4426	0.85779	0.940643	0.39921	0.820577	0.741309	0.865805	1.51369	0.164337	0.734502	1.33427	1.52165	1.43552	1.04139	1.17369	0.606221	0.817823	0.734254	1.03782	0.562569	0.839138	0.1947	0.99269	-0.0419818	0.295903	0.364722	0.461698	0.684482	1.81903	0.678109	0.296018	0.138012	0.436651	0.614135	0.630405	0.502161	0.285675	0.630888	0.190186	0.805697	0.835397	0.377599	0.964055	1.14615	0.704481	0.762259
		1.06667	0.19445	1.43131	0.84439	0.926354	0.408642	0.803484	0.73456	0.842855	1.48951	0.145205	0.706603	1.32861	1.51238	1.40762	1.01831	1.17205	0.575333	0.742404	0.716077	1.03546	0.552443	0.821035	0.173165	0.978548	-0.0950193	0.311543	0.314845	0.482453	0.657764	1.82693	0.664252	0.280472	0.120539	0.42552	0.596006	0.610294	0.500211	0.272067	0.606065	0.178924	0.796471	0.834087	0.372726	0.92512	1.10858	0.667217	0.739152
		1.08333	0.181223	1.42252	0.832046	0.912272	0.418791	0.785992	0.725752	0.818346	1.46689	0.124164	0.676964	1.32486	1.50559	1.37657	0.993675	1.17003	0.546016	0.663319	0.699838	1.03118	0.547445	0.804314	0.15081	0.961407	-0.148281	0.329427	0.265292	0.504838	0.633291	1.83169	0.651809	0.265687	0.109066	0.422221	0.578191	0.591619	0.493665	0.257632	0.583985	0.167345	0.783482	0.834482	0.364554	0.887567	1.067	0.627343	0.717017
		1.1	0.164766	1.41596	0.820817	0.897949	0.429194	0.768433	0.714937	0.792017	1.44539	0.100491	0.645251	1.32284	1.50071	1.34213	0.967083	1.16705	0.518176	0.583749	0.687335	1.02503	0.54762	0.789163	0.128298	0.941917	-0.199948	0.349393	0.215526	0.52758	0.6123	1.8338	0.640548	0.251584	0.101117	0.426215	0.56009	0.574044	0.483031	0.242919	0.564187	0.155102	0.768084	0.837518	0.353492	0.851454	1.02174	0.585553	0.695798
		1.11667	0.144437	1.41113	0.810585	0.882851	0.439336	0.751191	0.702334	0.763825	1.42427	0.0737868	0.611531	1.32231	1.497	1.30417	0.938296	1.16243	0.491712	0.507255	0.680003	1.01723	0.552712	0.775552	0.106302	0.920781	-0.248758	0.371246	0.165012	0.549634	0.5949	1.83319	0.630297	0.238025	0.0942389	0.436337	0.541127	0.557239	0.46874	0.228428	0.545896	0.142019	0.751876	0.843646	0.340647	0.816836	0.973674	0.542996	0.675514
		1.13333	0.120642	1.40745	0.80105	0.8664	0.448585	0.734669	0.688311	0.73393	1.4027	0.0440739	0.576282	1.32299	1.4937	1.26279	0.90728	1.15554	0.466483	0.436971	0.678253	1.00813	0.562118	0.763237	0.0854368	0.898671	-0.294298	0.394689	0.113341	0.570164	0.580065	1.82927	0.620936	0.224805	0.0862528	0.450834	0.520805	0.54092	0.45112	0.214514	0.528183	0.12812	0.736308	0.852711	0.327692	0.783788	0.92405	0.501111	0.656294
		1.15	0.0947443	1.40428	0.791765	0.848048	0.456162	0.71924	0.673363	0.702642	1.38006	0.0118007	0.540368	1.32455	1.49009	1.2183	0.874249	1.14585	0.442268	0.374849	0.680986	0.998132	0.574893	0.751805	0.0662079	0.87619	-0.337101	0.419251	0.0603025	0.588504	0.565856	1.82097	0.612387	0.211652	0.075522	0.467524	0.498792	0.52487	0.430431	0.201304	0.510142	0.113625	0.722333	0.863929	0.316623	0.752403	0.874356	0.461408	0.638374
		1.16667	0.0688005	1.40104	0.782194	0.827373	0.461188	0.705198	0.65809	0.670359	1.3561	-0.0222355	0.504979	1.3267	1.48557	1.17133	0.839664	1.13303	0.418767	0.321202	0.685458	0.987625	0.589817	0.740755	0.0489847	0.853861	-0.378501	0.444252	0.00588785	0.604099	0.54978	1.80688	0.604604	0.198247	0.061182	0.484036	0.474997	0.508942	0.406932	0.188672	0.491044	0.0988926	0.710199	0.875961	0.309453	0.722801	0.826132	0.425247	0.622064
		1.18333	0.0452037	1.39728	0.771803	0.804176	0.462787	0.692705	0.64316	0.637512	1.33112	-0.0570303	0.471548	1.32918	1.4797	1.12264	0.80421	1.117	0.395609	0.274617	0.687554	0.976893	0.605521	0.729593	0.0339995	0.83216	-0.420309	0.468813	-0.0497456	0.616473	0.529214	1.78546	0.597556	0.184228	0.0432839	0.498051	0.449617	0.493048	0.380967	0.176269	0.470436	0.0843464	0.699419	0.887081	0.307873	0.695138	0.780812	0.393664	0.607686
		1.2	0.0263162	1.39276	0.760141	0.778547	0.460239	0.68176	0.629268	0.604515	1.30602	-0.0915383	0.44162	1.33176	1.47218	1.07316	0.768731	1.09795	0.372384	0.232294	0.682439	0.966097	0.620669	0.717926	0.021359	0.811544	-0.46438	0.491934	-0.106335	0.625214	0.501816	1.75526	0.591197	0.169221	0.0227933	0.507517	0.423138	0.477151	0.353035	0.163599	0.448181	0.0704024	0.688912	0.895398	0.312949	0.669625	0.739582	0.367265	0.595501
		1.21667	0.0141664	1.38744	0.746919	0.750889	0.453114	0.672188	0.617069	0.571757	1.28222	-0.124824	0.416697	1.33426	1.46288	1.02377	0.734157	1.07623	0.348688	0.190703	0.665423	0.955284	0.63413	0.705532	0.0110504	0.792483	-0.512216	0.512635	-0.163562	0.630001	0.465843	1.7151	0.585446	0.152866	0.00142091	0.510783	0.396263	0.461252	0.323826	0.150136	0.424429	0.0574083	0.677257	0.899107	0.324916	0.646536	0.703279	0.346213	0.585634
		1.23333	0.0102588	1.38144	0.732052	0.721881	0.441361	0.663662	0.607102	0.539584	1.26157	-0.156168	0.398052	1.33651	1.45171	0.975303	0.701408	1.05234	0.324174	0.146396	0.632837	0.944416	0.645123	0.692382	0.00293784	0.775455	-0.564704	0.53011	-0.221086	0.630636	0.420383	1.66422	0.580159	0.134866	-0.0186979	0.506695	0.369805	0.445392	0.294201	0.135439	0.39956	0.0456133	0.663002	0.896728	0.343118	0.626205	0.672325	0.330298	0.578034
		1.25	0.0155017	1.37503	0.715666	0.692386	0.425321	0.655754	0.599723	0.508306	1.24608	-0.185108	0.386564	1.3383	1.43861	0.928423	0.671302	1.02678	0.298607	0.0967863	0.582707	0.933423	0.653282	0.678631	-0.00324689	0.760906	-0.622047	0.543873	-0.278556	0.627091	0.36548	1.60245	0.575111	0.115054	-0.0354094	0.494653	0.344548	0.429643	0.265124	0.119254	0.374098	0.0351686	0.644964	0.887283	0.366127	0.609	0.646709	0.319049	0.57247
		1.26667	0.0302239	1.36849	0.698078	0.663336	0.405678	0.648021	0.595036	0.478188	1.23771	-0.211416	0.38259	1.33936	1.42352	0.88361	0.644483	0.999984	0.271919	0.0407241	0.515083	0.922226	0.658642	0.664561	-0.0079021	0.749193	-0.683886	0.553839	-0.335603	0.619536	0.302175	1.53026	0.570005	0.0934635	-0.0469378	0.474674	0.321122	0.414109	0.237545	0.101559	0.34864	0.0261546	0.62247	0.870391	0.392011	0.595254	0.626014	0.311855	0.568575
		1.28333	0.054242	1.36208	0.679735	0.635608	0.383355	0.640081	0.592867	0.449426	1.23802	-0.235035	0.38592	1.33929	1.40632	0.84116	0.621366	0.972286	0.244241	-0.0212709	0.431963	0.910732	0.661545	0.650484	-0.0115283	0.740518	-0.749537	0.560313	-0.391855	0.608368	0.232442	1.44879	0.564485	0.0703934	-0.0521788	0.447457	0.299918	0.398921	0.212273	0.0825636	0.323786	0.018626	0.595514	0.846276	0.41871	0.585192	0.609504	0.308071	0.565931
		1.3	0.0869397	1.35591	0.661144	0.60993	0.359404	0.631692	0.592767	0.422125	1.24795	-0.255978	0.395822	1.33758	1.38683	0.801205	0.602126	0.943893	0.215922	-0.0871433	0.336859	0.898801	0.662504	0.636639	-0.0146702	0.734877	-0.818242	0.563897	-0.44695	0.594215	0.159037	1.3598	0.558173	0.0464253	-0.0508246	0.414419	0.281052	0.384228	0.189863	0.0626543	0.30008	0.0126583	0.564801	0.815693	0.444423	0.57885	0.596248	0.307079	0.564184
		1.31667	0.12734	1.34999	0.6428	0.586814	0.334896	0.622792	0.594057	0.39628	1.26755	-0.27425	0.411166	1.33358	1.36482	0.763759	0.586712	0.914928	0.187505	-0.153767	0.234115	0.886225	0.662064	0.623086	-0.0178414	0.732041	-0.889349	0.565327	-0.500575	0.577927	0.0852437	1.26556	0.550704	0.0223894	-0.043312	0.377659	0.264386	0.370184	0.170558	0.0423241	0.277956	0.00838285	0.531682	0.779802	0.467936	0.576018	0.585269	0.308317	0.563151
		1.33333	0.174165	1.34413	0.625118	0.566538	0.310833	0.613502	0.595905	0.371772	1.29594	-0.28978	0.43059	1.32658	1.34003	0.728758	0.574892	0.885506	0.159655	-0.217623	0.128144	0.872718	0.660668	0.609644	-0.0214525	0.731565	-0.962341	0.565298	-0.552512	0.56054	0.0145404	1.16862	0.541774	-0.000734425	-0.0306286	0.339834	0.249586	0.356925	0.154287	0.0220993	0.257692	0.00599605	0.497984	0.740023	0.48881	0.576243	0.575691	0.311276	0.562901
		1.35	0.225882	1.33807	0.608386	0.549156	0.288075	0.604086	0.59743	0.348403	1.33127	-0.302394	0.452666	1.31589	1.31219	0.696108	0.566307	0.855809	0.133067	-0.275528	0.0227359	0.857967	0.65857	0.595881	-0.0257658	0.732825	-1.03674	0.564317	-0.602673	0.543198	-0.0497629	1.07164	0.531159	-0.0219632	-0.0140501	0.303909	0.236206	0.344553	0.140746	0.00249444	0.23938	0.00573781	0.46575	0.697875	0.507378	0.578863	0.566846	0.315511	0.563776
		1.36667	0.280753	1.33143	0.592741	0.534529	0.267275	0.594882	0.597802	0.325937	1.37087	-0.31182	0.476022	1.30092	1.28104	0.665711	0.560509	0.826141	0.108348	-0.325262	-0.0794507	0.841728	0.655775	0.581187	-0.0308871	0.735067	-1.11192	0.562618	-0.651104	0.527049	-0.104864	0.977162	0.518748	-0.0404728	0.00511553	0.272855	0.223761	0.333112	0.129517	-0.0159999	0.222917	0.00784302	0.436926	0.654834	0.52458	0.583106	0.558322	0.320651	0.566342
		1.38333	0.336878	1.32383	0.578167	0.522367	0.248828	0.586209	0.596345	0.304173	1.41142	-0.317718	0.499412	1.2813	1.24642	0.637476	0.556989	0.796942	0.0859202	-0.365957	-0.177144	0.823933	0.65203	0.564911	-0.0367874	0.737455	-1.18694	0.560161	-0.697956	0.513107	-0.148718	0.887443	0.504554	-0.0557338	0.0257192	0.24931	0.211785	0.322577	0.120203	-0.0329015	0.208025	0.0124786	0.413049	0.612197	0.541656	0.588192	0.549949	0.326442	0.571285
		1.4	0.392252	1.31491	0.564514	0.512261	0.232831	0.578283	0.592602	0.282999	1.44926	-0.319715	0.521734	1.25694	1.20823	0.611319	0.555184	0.768743	0.0659613	-0.398188	-0.270442	0.804799	0.646844	0.546538	-0.0433388	0.73913	-1.26041	0.556705	-0.743408	0.502131	-0.180157	0.804321	0.488724	-0.0675854	0.0468706	0.235303	0.19987	0.312848	0.112547	-0.0477125	0.194301	0.0196845	0.394973	0.570978	0.559782	0.593455	0.541739	0.332797	0.579267
		1.41667	0.444852	1.30432	0.55153	0.503713	0.219067	0.571158	0.586376	0.262431	1.48067	-0.317455	0.542029	1.22808	1.16652	0.587146	0.554481	0.742081	0.0484046	-0.423772	-0.360566	0.784863	0.639554	0.525857	-0.0503433	0.739274	-1.33058	0.551932	-0.787571	0.494545	-0.198868	0.729119	0.471543	-0.0762284	0.0679533	0.232065	0.187679	0.303759	0.106499	-0.0599098	0.181271	0.0293379	0.382705	0.531836	0.579738	0.598433	0.533818	0.339842	0.590777
		1.43333	0.492748	1.29181	0.538899	0.496155	0.20703	0.56469	0.577727	0.242619	1.50228	-0.310652	0.559485	1.19528	1.12149	0.564831	0.554226	0.717401	0.0329991	-0.445335	-0.449422	0.76496	0.629434	0.503072	-0.0575415	0.73718	-1.39544	0.545583	-0.830391	0.490442	-0.205252	0.66259	0.453434	-0.0821401	0.0885821	0.239954	0.17496	0.295099	0.102221	-0.0689664	0.168452	0.0411518	0.375359	0.495058	0.601671	0.602929	0.526374	0.347927	0.606018
		1.45	0.534252	1.27712	0.52628	0.48897	0.195982	0.558554	0.566931	0.223829	1.51135	-0.29914	0.573467	1.15935	1.07351	0.544211	0.553768	0.694961	0.0194122	-0.465755	-0.539068	0.74612	0.615855	0.478815	-0.0646073	0.732328	-1.45305	0.537569	-0.871572	0.489658	-0.20022	0.604892	0.434947	-0.0859354	0.108538	0.258491	0.161549	0.286632	0.100047	-0.0744097	0.155381	0.0547118	0.371268	0.460603	0.625032	0.607039	0.519649	0.35759	0.624853
		1.46667	0.568088	1.26009	0.51334	0.481505	0.185057	0.552296	0.554421	0.2064	1.50618	-0.282935	0.583547	1.12126	1.02307	0.525088	0.552513	0.67479	0.00734932	-0.487595	-0.631147	0.729424	0.598459	0.454059	-0.0711414	0.724439	-1.50177	0.528024	-0.91056	0.491924	-0.184978	0.555619	0.416736	-0.0882126	0.127709	0.286478	0.147385	0.278139	0.100398	-0.0759051	0.141641	0.0695411	0.368229	0.428195	0.648673	0.611134	0.513969	0.369462	0.646809
		1.48333	0.593542	1.24054	0.499784	0.473107	0.17339	0.545404	0.540704	0.190692	1.48625	-0.262292	0.58953	1.08203	0.970802	0.507243	0.549982	0.656685	-0.00334146	-0.512637	-0.726392	0.715858	0.577335	0.429953	-0.0766878	0.713488	-1.5405	0.517293	-0.946575	0.497005	-0.160847	0.513879	0.399521	-0.0894212	0.146058	0.322174	0.132529	0.269444	0.103693	-0.0733419	0.126857	0.0851757	0.363849	0.397455	0.671097	0.615797	0.509787	0.384127	0.671145
		1.5	0.610554	1.21835	0.485385	0.463162	0.160249	0.537402	0.526275	0.177037	1.45237	-0.237754	0.591445	1.04265	0.9174	0.490461	0.54585	0.64026	-0.0126079	-0.541599	-0.824288	0.706201	0.553152	0.407618	-0.0807876	0.699662	-1.56876	0.505847	-0.978712	0.504805	-0.129126	0.478422	0.38402	-0.0897821	0.163613	0.363511	0.117175	0.260453	0.110258	-0.0668918	0.1107	0.101231	0.355934	0.368018	0.690788	0.621729	0.5077	0.401972	0.696951
		1.51667	0.619737	1.19346	0.470012	0.451162	0.145152	0.527918	0.511551	0.165679	1.40652	-0.210171	0.589486	1.00397	0.863593	0.474542	0.539939	0.625014	-0.0201921	-0.574088	-0.922965	0.70096	0.527189	0.387964	-0.0830696	0.683267	-1.58663	0.494157	-1.00607	0.515377	-0.0910145	0.447809	0.370874	-0.0892742	0.180468	0.408321	0.10164	0.251169	0.120262	-0.0570155	0.0928973	0.117438	0.342852	0.339637	0.706529	0.629618	0.508411	0.423058	0.723255
		1.53333	0.622307	1.16587	0.453652	0.436762	0.127949	0.516743	0.49682	0.156728	1.35156	-0.180683	0.583929	0.96669	0.810127	0.459304	0.532166	0.610405	-0.0256928	-0.60877	-1.01938	0.700365	0.501254	0.371562	-0.0833624	0.664604	-1.59458	0.48256	-1.02792	0.52883	-0.0475557	0.420582	0.360563	-0.0876814	0.196785	0.454557	0.0863431	0.241714	0.133683	-0.044404	0.0732499	0.133652	0.323783	0.312225	0.717637	0.639996	0.512631	0.447044	0.749103
		1.55	0.619953	1.13567	0.436417	0.419846	0.108852	0.503846	0.482219	0.150109	1.29082	-0.150646	0.575038	0.931339	0.757745	0.444567	0.522462	0.595909	-0.0286802	-0.643729	-1.10975	0.70438	0.477475	0.358594	-0.0817967	0.643854	-1.59326	0.471153	-1.04382	0.545179	0.000373172	0.39543	0.353321	-0.0846865	0.212768	0.500493	0.0717508	0.232321	0.150303	-0.0298626	0.0516716	0.149818	0.298824	0.285857	0.724048	0.65311	0.520922	0.473199	0.773615
		1.56667	0.614672	1.1031	0.418548	0.400566	0.0884231	0.489362	0.467742	0.145528	1.22758	-0.12151	0.563009	0.898319	0.707199	0.430135	0.510694	0.581051	-0.028835	-0.676889	-1.19021	0.712734	0.458	0.348876	-0.0788658	0.621009	-1.58324	0.459746	-1.0537	0.564177	0.0520286	0.371305	0.349094	-0.079984	0.228617	0.544841	0.0583167	0.223317	0.169745	-0.0141615	0.0282215	0.16592	0.268896	0.260733	0.726249	0.668826	0.533541	0.500481	0.795998
		1.58333	0.608615	1.06852	0.400388	0.379342	0.0675154	0.473555	0.453283	0.142455	1.16476	-0.0946501	0.547955	0.867936	0.659249	0.415783	0.49663	0.565409	-0.0260798	-0.706407	-1.25745	0.724934	0.444659	0.341933	-0.0754177	0.59588	-1.56488	0.447885	-1.05786	0.585197	0.106697	0.347501	0.347517	-0.07339	0.24445	0.586797	0.0464175	0.215079	0.191522	0.0021085	0.00313298	0.181934	0.235503	0.237131	0.725079	0.686601	0.550314	0.527675	0.81555
		1.6	0.603932	1.0324	0.382344	0.356824	0.0471976	0.45677	0.438693	0.140142	1.10454	-0.0711737	0.529938	0.840433	0.614654	0.401274	0.479975	0.548613	-0.0206625	-0.730924	-1.30926	0.740269	0.438689	0.337094	-0.0725726	0.568169	-1.53827	0.434932	-1.05694	0.60721	0.163516	0.323685	0.347951	-0.0649285	0.260222	0.625966	0.0363022	0.207983	0.215106	0.0186342	-0.0231753	0.197777	0.200369	0.215365	0.721463	0.705524	0.570589	0.553548	0.831664
		1.61667	0.602641	0.995302	0.364845	0.33381	0.0286588	0.439385	0.423845	0.137676	1.04839	-0.0517459	0.509039	0.816007	0.574147	0.386408	0.460471	0.530338	-0.0131667	-0.749612	-1.34484	0.757818	0.44055	0.333588	-0.0715756	0.537601	-1.50339	0.420191	-1.05171	0.62888	0.221242	0.299892	0.349558	-0.0548829	0.275646	0.662214	0.0280631	0.20234	0.239971	0.035402	-0.0501098	0.213293	0.165051	0.195751	0.716156	0.724423	0.593284	0.576996	0.843855
		1.63333	0.606473	0.95781	0.348291	0.311142	0.0131054	0.421766	0.408692	0.134084	0.997098	-0.0364664	0.485427	0.794819	0.538387	0.371089	0.438033	0.510313	-0.00443866	-0.762033	-1.3648	0.776476	0.449897	0.330635	-0.0736118	0.504066	-1.4603	0.403042	-1.04294	0.648749	0.278042	0.276483	0.351412	-0.04381	0.290157	0.695463	0.0216308	0.198334	0.265617	0.0526322	-0.0769351	0.228259	0.130619	0.178597	0.709558	0.742021	0.617016	0.597139	0.851797
		1.65	0.616703	0.920469	0.333018	0.289586	0.00164801	0.404239	0.393302	0.128451	0.950969	-0.0248412	0.459414	0.776976	0.507911	0.355401	0.412888	0.488347	0.00455088	-0.767881	-1.37086	0.795012	0.465699	0.327508	-0.0796201	0.467732	-1.40943	0.383055	-1.03121	0.665475	0.331383	0.254072	0.352632	-0.032518	0.302928	0.72551	0.0167932	0.195976	0.291563	0.0706421	-0.102829	0.242415	0.0974769	0.164192	0.701654	0.757102	0.640294	0.61338	0.855377
		1.66667	0.633973	0.88373	0.319274	0.269739	-0.00481958	0.387059	0.377863	0.120059	0.910041	-0.0158659	0.431477	0.762533	0.48309	0.33965	0.385641	0.464371	0.0128758	-0.766725	-1.36546	0.812156	0.486447	0.323588	-0.0901413	0.429108	-1.35189	0.360063	-1.0168	0.678064	0.378102	0.233402	0.352513	-0.0220097	0.312953	0.751926	0.0132309	0.195082	0.317317	0.0896756	-0.126953	0.255499	0.0653568	0.15281	0.692067	0.768666	0.661724	0.625404	0.854726
		1.68333	0.658115	0.847901	0.307209	0.251957	-0.00574008	0.370403	0.362661	0.108505	0.874223	-0.00821463	0.402261	0.751485	0.464096	0.324346	0.357261	0.438484	0.019807	-0.757874	-1.35134	0.826701	0.510421	0.318399	-0.105233	0.389025	-1.28958	0.334186	-0.99961	0.686041	0.414666	0.215193	0.35063	-0.0133926	0.319211	0.77408	0.0105626	0.195275	0.342354	0.109751	-0.148539	0.267296	0.0334941	0.144701	0.680224	0.776032	0.680195	0.63316	0.850213
		1.7	0.688035	0.813132	0.296877	0.236333	-0.000992462	0.354362	0.348036	0.0937819	0.843356	-0.000496504	0.372544	0.743772	0.450904	0.310128	0.328968	0.41098	0.0249072	-0.740431	-1.33118	0.83761	0.53592	0.31163	-0.124471	0.348564	-1.22519	0.305793	-0.979242	0.689515	0.437604	0.199962	0.346901	-0.00775675	0.320877	0.79129	0.00839207	0.196028	0.366114	0.130574	-0.166983	0.277667	0.000922751	0.140089	0.665571	0.778879	0.695004	0.636818	0.842396
		1.71667	0.721694	0.779419	0.288242	0.222725	0.00905224	0.338955	0.334328	0.0762986	0.817188	0.00847743	0.343204	0.739284	0.443292	0.297623	0.302034	0.382354	0.0280467	-0.713546	-1.30748	0.84409	0.561446	0.303142	-0.147034	0.308929	-1.162	0.275419	-0.955129	0.689123	0.444012	0.187877	0.341597	-0.00602647	0.317559	0.803061	0.00634988	0.196723	0.388043	0.151539	-0.181932	0.286577	-0.0331856	0.139166	0.64778	0.777221	0.70591	0.636731	0.831927
		1.73333	0.756217	0.746644	0.281192	0.210808	0.0235366	0.324165	0.321832	0.0568354	0.795299	0.0194771	0.315167	0.737854	0.440858	0.287299	0.277569	0.353255	0.0293423	-0.676797	-1.28246	0.845644	0.585795	0.29296	-0.171869	0.271293	-1.10346	0.243664	-0.926718	0.685874	0.432019	0.178669	0.335286	-0.00880053	0.309505	0.809347	0.00412455	0.196734	0.407658	0.171822	-0.193368	0.294102	-0.0692268	0.142094	0.6269	0.771315	0.71311	0.633388	0.819443
		1.75	0.788177	0.714642	0.275554	0.200165	0.0411868	0.30999	0.310755	0.0364384	0.777042	0.0327302	0.289352	0.739249	0.443037	0.279344	0.256329	0.324413	0.0290461	-0.630554	-1.25809	0.842065	0.608081	0.281248	-0.19788	0.236654	-1.05271	0.211093	-0.893667	0.680909	0.40115	0.171655	0.328724	-0.0162072	0.297706	0.810736	0.00148074	0.195505	0.424613	0.190521	-0.201652	0.300422	-0.106983	0.149007	0.603412	0.761541	0.717142	0.627371	0.805469
		1.76667	0.81401	0.68327	0.271103	0.190371	0.0604325	0.296497	0.301203	0.01627	0.76154	0.0479064	0.266609	0.743147	0.449109	0.273614	0.238609	0.296534	0.0274206	-0.576221	-1.23609	0.833409	0.627709	0.268292	-0.224119	0.205711	-1.01208	0.178182	-0.855988	0.675255	0.352495	0.165869	0.322718	-0.0278088	0.28387	0.808507	-0.00173507	0.192615	0.438741	0.20681	-0.207525	0.305792	-0.145585	0.160007	0.578177	0.748272	0.71874	0.619306	0.790356
		1.78333	0.830549	0.652471	0.267579	0.181073	0.0795476	0.283871	0.293169	-0.00255665	0.747759	0.0641946	0.247661	0.749122	0.458225	0.269665	0.224232	0.270201	0.024637	-0.516247	-1.21789	0.819919	0.644328	0.25447	-0.249907	0.178783	-0.982736	0.145306	-0.814129	0.6696	0.288698	0.160296	0.31798	-0.0425875	0.270228	0.804513	-0.00559893	0.187827	0.450035	0.220042	-0.21205	0.310511	-0.183617	0.175148	0.552301	0.731783	0.718665	0.609801	0.774263
		1.8	0.835573	0.622307	0.264692	0.172039	0.0967898	0.272425	0.286538	-0.0191301	0.73465	0.0804354	0.233047	0.756643	0.469439	0.266864	0.21264	0.245795	0.0207239	-0.453888	-1.20463	0.801941	0.657772	0.240232	-0.274874	0.155793	-0.964557	0.112783	-0.768946	0.664159	0.213758	0.154122	0.314996	-0.0590328	0.259202	0.800917	-0.0101205	0.181095	0.458587	0.2298	-0.216479	0.314861	-0.219314	0.194381	0.52694	0.712218	0.717542	0.599388	0.757191
		1.81667	0.828254	0.592964	0.262134	0.163183	0.110522	0.262568	0.281107	-0.0328546	0.721314	0.0952716	0.223086	0.765098	0.481763	0.264527	0.203051	0.223459	0.0155724	-0.392789	-1.19708	0.779832	0.668018	0.226076	-0.298893	0.136301	-0.956206	0.0809388	-0.7216	0.658632	0.132666	0.146934	0.313953	-0.075326	0.252985	0.799841	-0.015258	0.172556	0.464497	0.235875	-0.222079	0.319065	-0.250796	0.217473	0.503101	0.689631	0.715722	0.588474	0.739041
		1.83333	0.809388	0.564704	0.259578	0.154553	0.119325	0.254722	0.276596	-0.0435098	0.707143	0.107289	0.217871	0.773847	0.494238	0.262068	0.194639	0.203121	0.00899235	-0.336467	-1.19567	0.753877	0.675126	0.212524	-0.321965	0.119608	-0.955414	0.0501576	-0.673396	0.652266	0.0509087	0.138809	0.314717	-0.0895953	0.253128	0.802991	-0.020936	0.162494	0.467785	0.238216	-0.229927	0.323227	-0.276306	0.243902	0.481477	0.664081	0.713199	0.577308	0.719681
		1.85	0.781318	0.537799	0.256689	0.146288	0.122105	0.249209	0.272675	-0.0512531	0.691893	0.115141	0.217281	0.782283	0.506008	0.259079	0.186687	0.184547	0.000798378	-0.287842	-1.20048	0.724226	0.679179	0.20008	-0.344075	0.104883	-0.959364	0.020898	-0.625604	0.643983	-0.0261099	0.13023	0.316877	-0.100193	0.260209	0.811354	-0.0270664	0.1513	0.468367	0.236876	-0.240722	0.327307	-0.294392	0.272772	0.462338	0.635759	0.709599	0.565977	0.699003
		1.86667	0.747536	0.512455	0.253132	0.138569	0.118218	0.246134	0.268993	-0.0565683	0.675673	0.117658	0.221023	0.789907	0.516384	0.255369	0.178694	0.167423	-0.00909662	-0.248905	-1.21129	0.690876	0.680211	0.189193	-0.365091	0.0913154	-0.96509	-0.00634392	-0.579301	0.63256	-0.0936564	0.121869	0.319833	-0.105939	0.27367	0.825018	-0.0335723	0.139426	0.466085	0.231981	-0.254653	0.331107	-0.304058	0.302775	0.445499	0.605092	0.704231	0.554436	0.676954
		1.88333	0.712026	0.488748	0.248592	0.131551	0.107574	0.245297	0.265207	-0.0601723	0.65884	0.113963	0.228672	0.796371	0.524881	0.250926	0.170414	0.151444	-0.0206052	-0.220572	-1.22754	0.653699	0.678144	0.180208	-0.384743	0.0782405	-0.969805	-0.0310994	-0.535279	0.61681	-0.14818	0.114263	0.322903	-0.106284	0.291849	0.843118	-0.0404121	0.127352	0.460803	0.223735	-0.271353	0.334292	-0.304856	0.332241	0.430363	0.572792	0.696213	0.54257	0.653533
		1.9	0.67849	0.466596	0.242804	0.125318	0.0907196	0.246175	0.261014	-0.0628957	0.641838	0.103579	0.239707	0.801492	0.531223	0.245852	0.161848	0.136385	-0.0334236	-0.20273	-1.24829	0.612524	0.672756	0.173326	-0.402673	0.0652317	-0.971145	-0.052984	-0.49401	0.595748	-0.187648	0.107499	0.325428	-0.101367	0.312212	0.863928	-0.0475986	0.115546	0.452518	0.21244	-0.289935	0.336427	-0.296952	0.359294	0.41601	0.539819	0.684638	0.530273	0.628773
		1.91667	0.649644	0.445769	0.235591	0.119849	0.0688397	0.247964	0.256183	-0.0655504	0.625014	0.0865335	0.253516	0.805228	0.535325	0.240281	0.153202	0.122141	-0.0470339	-0.194434	-1.27215	0.567272	0.66371	0.168583	-0.418547	0.052132	-0.967322	-0.0717121	-0.455688	0.568737	-0.21165	0.100987	0.326828	-0.0919536	0.331738	0.885034	-0.0552064	0.104443	0.441455	0.198505	-0.309111	0.337036	-0.281129	0.38207	0.401345	0.507269	0.668763	0.517536	0.602702
		1.93333	0.626758	0.42594	0.226889	0.11501	0.0436599	0.249702	0.250579	-0.0688048	0.608465	0.0634216	0.269394	0.807602	0.537245	0.23432	0.144831	0.10875	-0.0607528	-0.194177	-1.29722	0.518113	0.650655	0.165836	-0.432182	0.0390305	-0.95722	-0.0870545	-0.420314	0.535592	-0.221243	0.0934083	0.326627	-0.0792878	0.347381	0.903596	-0.0633599	0.0944171	0.428097	0.182432	-0.327358	0.33566	-0.25875	0.398965	0.385252	0.476205	0.648182	0.504513	0.575313
		1.95	0.609536	0.406749	0.216772	0.110581	0.0172557	0.250411	0.24417	-0.0730837	0.591937	0.0354037	0.28652	0.808611	0.537133	0.228004	0.137173	0.0963789	-0.0738172	-0.200169	-1.321	0.465613	0.633372	0.164772	-0.443648	0.0261899	-0.940462	-0.0987583	-0.387795	0.496637	-0.218602	0.0828796	0.324421	-0.0648878	0.356533	0.91665	-0.0722005	0.0857593	0.413152	0.164763	-0.343102	0.33192	-0.231647	0.408846	0.366772	0.447473	0.622936	0.491566	0.546566
		1.96667	0.596365	0.387871	0.205445	0.106304	-0.00820066	0.249254	0.237022	-0.0785123	0.574815	0.0041169	0.30396	0.808121	0.535174	0.221289	0.130693	0.0852934	-0.0854902	-0.210554	-1.34048	0.410822	0.611923	0.164926	-0.453305	0.0139453	-0.917425	-0.106475	-0.358033	0.452717	-0.206552	0.0673034	0.319838	-0.0503244	0.357403	0.921457	-0.0818371	0.0786571	0.397444	0.145999	-0.354903	0.325556	-0.201955	0.411156	0.345255	0.421556	0.593553	0.479263	0.516405
		1.98333	0.584849	0.369067	0.19322	0.101941	-0.0307001	0.245642	0.229279	-0.0849147	0.5562	-0.0284979	0.320692	0.805798	0.531537	0.214052	0.125828	0.0758184	-0.0951646	-0.223534	-1.35227	0.355263	0.586742	0.165708	-0.461777	0.00259222	-0.889197	-0.109745	-0.330971	0.405124	-0.188109	0.0448387	0.312497	-0.0370241	0.349247	0.915873	-0.0922894	0.0731815	0.381782	0.126524	-0.361605	0.316458	-0.171912	0.405921	0.320491	0.398495	0.560998	0.468332	0.484816
		2	0.572475	0.3502	0.180466	0.0973362	-0.0486078	0.23929	0.221115	-0.0918711	0.535065	-0.0604312	0.335679	0.801076	0.526326	0.206102	0.122924	0.0682865	-0.102439	-0.23739	-1.35287	0.300816	0.558627	0.166437	-0.46987	-0.00771177	-0.857445	-0.108078	-0.306594	0.355471	-0.166099	0.0143752	0.302013	-0.0261202	0.332437	0.898705	-0.103441	0.0692837	0.36684	0.106562	-0.362465	0.304675	-0.143641	0.393634	0.292782	0.377892	0.526546	0.459577	0.451888
		2.01667	0.557238	0.331235	0.167552	0.0924555	-0.0607944	0.230204	0.212687	-0.0988232	0.510471	-0.0898566	0.347976	0.79319	0.519546	0.197188	0.12219	0.0629838	-0.107149	-0.250443	-1.33906	0.249494	0.528607	0.166375	-0.478438	-0.0170152	-0.824168	-0.101102	-0.284875	0.30549	-0.142938	-0.0241084	0.288044	-0.0183637	0.308356	0.869994	-0.115011	0.0668026	0.353064	0.0861856	-0.357231	0.29041	-0.118965	0.375081	0.262946	0.358997	0.491607	0.453756	0.417862
		2.03333	0.538049	0.312209	0.154787	0.0874009	-0.0666887	0.218619	0.20408	-0.105204	0.481788	-0.115352	0.356848	0.781274	0.511089	0.18701	0.123662	0.060094	-0.109343	-0.261001	-1.30826	0.203179	0.497743	0.164778	-0.488245	-0.0255958	-0.79139	-0.0887487	-0.265698	0.256808	-0.120559	-0.0693992	0.270378	-0.014096	0.279172	0.831147	-0.126566	0.0654842	0.340648	0.0653909	-0.346167	0.273996	-0.0992515	0.351158	0.232237	0.340846	0.457532	0.451444	0.383158
		2.05	0.514846	0.293216	0.14238	0.0823891	-0.0662782	0.204908	0.195272	-0.110568	0.448895	-0.136045	0.361879	0.764506	0.500741	0.175227	0.12718	0.0596464	-0.109217	-0.26737	-1.25895	0.163351	0.466907	0.160947	-0.499818	-0.0339311	-0.760828	-0.0713906	-0.248779	0.210732	-0.100475	-0.119159	0.249036	-0.013274	0.24752	0.784857	-0.137552	0.0650129	0.329559	0.044204	-0.33003	0.255864	-0.085311	0.322712	0.2022	0.322432	0.425449	0.452891	0.348356
		2.06667	0.488397	0.274389	0.130411	0.0776984	-0.060092	0.189476	0.186119	-0.114684	0.412294	-0.151662	0.363027	0.742253	0.488214	0.161477	0.132401	0.0614739	-0.107032	-0.267966	-1.1909	0.130897	0.436621	0.154301	-0.513323	-0.0426195	-0.733616	-0.0498716	-0.233616	0.168091	-0.0839155	-0.170268	0.224342	-0.0155361	0.21616	0.734777	-0.147359	0.0650491	0.319599	0.0228007	-0.309967	0.236506	-0.0773542	0.290461	0.174467	0.302864	0.39613	0.457909	0.31415
		2.08333	0.459872	0.255896	0.118847	0.0735948	-0.0491847	0.172697	0.176377	-0.117579	0.373115	-0.162482	0.360623	0.714213	0.473207	0.145412	0.138822	0.0651889	-0.10304	-0.261539	-1.10531	0.106016	0.407005	0.14444	-0.528477	-0.0522624	-0.710156	-0.0254005	-0.21949	0.129174	-0.0719606	-0.21932	0.196955	-0.0202941	0.187649	0.685008	-0.1554	0.0652713	0.310494	0.00159329	-0.287366	0.216437	-0.074999	0.254978	0.150552	0.281493	0.369924	0.465793	0.281279
		2.1	0.430346	0.237938	0.107561	0.0702545	-0.0351083	0.154858	0.165751	-0.119519	0.333	-0.169209	0.355298	0.680486	0.455478	0.126747	0.145826	0.0701865	-0.0974491	-0.247445	-1.00482	0.0882351	0.377835	0.131213	-0.544515	-0.0633304	-0.690105	0.000669775	-0.205541	0.0937636	-0.0656244	-0.263167	0.167825	-0.0268382	0.164077	0.63947	-0.161178	0.0654139	0.301974	-0.0187419	-0.263661	0.196159	-0.0773367	0.21675	0.131663	0.25798	0.346762	0.475332	0.250443
		2.11667	0.400369	0.220733	0.0963795	0.067701	-0.0198334	0.136165	0.153963	-0.120939	0.293872	-0.172808	0.34787	0.641572	0.434906	0.105327	0.152728	0.0756824	-0.0904319	-0.225886	-0.893216	0.0765327	0.348695	0.114769	-0.560228	-0.0760413	-0.672504	0.0271142	-0.190896	0.0612674	-0.0658202	-0.299384	0.138089	-0.0344396	0.14688	0.601311	-0.164341	0.0652966	0.29383	-0.03731	-0.240129	0.176145	-0.0830531	0.17627	0.118565	0.232318	0.32621	0.48489	0.222232
		2.13333	0.369746	0.20449	0.0851318	0.0657736	-0.00557433	0.116768	0.14082	-0.122333	0.257634	-0.174329	0.339201	0.5983	0.411549	0.0811974	0.158823	0.0807835	-0.0821799	-0.198018	-0.775176	0.0695229	0.319147	0.0955818	-0.574067	-0.0902783	-0.655996	0.0530752	-0.174843	0.0308893	-0.0732034	-0.326572	0.10894	-0.0424389	0.136772	0.572467	-0.164711	0.0648371	0.285941	-0.0531062	-0.217709	0.156827	-0.090591	0.134128	0.111518	0.204797	0.307584	0.492589	0.197061
		2.15	0.337573	0.189353	0.0736886	0.0641393	0.0055018	0.0968155	0.126268	-0.124145	0.22587	-0.174752	0.330073	0.551698	0.385658	0.0546668	0.163427	0.0845858	-0.0729721	-0.165874	-0.655776	0.065673	0.28888	0.0744408	-0.584327	-0.10557	-0.639082	0.0781954	-0.156993	0.00181343	-0.0879201	-0.344445	0.0814878	-0.0503053	0.133772	0.553468	-0.162277	0.064047	0.27827	-0.0651653	-0.196884	0.138595	-0.0983328	0.0910911	0.110284	0.175939	0.29009	0.496546	0.175112
		2.16667	0.302498	0.175357	0.0619934	0.0623467	0.0116552	0.0765157	0.110417	-0.126672	0.199597	-0.174877	0.321084	0.502846	0.357663	0.0263488	0.165918	0.0862841	-0.0632351	-0.132088	-0.540049	0.0635164	0.25779	0.0524014	-0.589367	-0.121143	-0.62036	0.102604	-0.137403	-0.0266483	-0.109335	-0.353709	0.0566508	-0.0576582	0.137325	0.543498	-0.157177	0.0630093	0.270824	-0.0727179	-0.177641	0.121803	-0.104771	0.0481327	0.114207	0.146423	0.272962	0.49514	0.15631
		2.18333	0.263107	0.162383	0.0500767	0.0599131	0.011963	0.0561894	0.0935337	-0.130009	0.179129	-0.175252	0.31259	0.452751	0.328134	-0.00283942	0.165773	0.0852715	-0.0535688	-0.0994852	-0.432524	0.0618338	0.225998	0.0306971	-0.587836	-0.136027	-0.598707	0.126758	-0.116607	-0.0549657	-0.13584	-0.355756	0.0350929	-0.0642485	0.146485	0.540683	-0.149658	0.0618473	0.263603	-0.0753233	-0.159518	0.106763	-0.10864	0.00640946	0.122331	0.117014	0.25559	0.487255	0.140327
		2.2	0.218331	0.150156	0.0380574	0.0564259	0.00660787	0.036307	0.0760137	-0.134031	0.164094	-0.17616	0.304685	0.402264	0.297719	-0.0317273	0.162605	0.0812117	-0.0447237	-0.0706378	-0.336832	0.0597817	0.193817	0.0106191	-0.578866	-0.1492	-0.573391	0.151192	-0.0955473	-0.0833568	-0.164834	-0.352282	0.0172049	-0.0699056	0.1601	0.542509	-0.140048	0.0606918	0.25655	-0.0729523	-0.141726	0.093726	-0.108985	-0.0328046	0.133565	0.0885133	0.237597	0.472449	0.126609
		2.21667	0.167746	0.138267	0.0261331	0.0516352	-0.00303738	0.0174977	0.0583303	-0.138414	0.153569	-0.177634	0.297215	0.352067	0.267086	-0.0589931	0.156195	0.0740675	-0.0375311	-0.0474851	-0.255437	0.0569526	0.1617	-0.0066239	-0.562188	-0.159732	-0.544094	0.176224	-0.0754121	-0.111794	-0.192934	-0.344877	0.00312058	-0.0744689	0.176989	0.546279	-0.128736	0.0596576	0.249521	-0.0660056	-0.123318	0.0828598	-0.105181	-0.0682222	0.146834	0.0617236	0.218864	0.451012	0.114459
		2.23333	0.11172	0.126242	0.014563	0.0455148	-0.0145824	0.000530812	0.0409797	-0.142693	0.146322	-0.179504	0.289819	0.302706	0.236868	-0.0833064	0.14651	0.0640869	-0.0327953	-0.0310904	-0.189504	0.0533594	0.130202	-0.020047	-0.538148	-0.166896	-0.510874	0.201718	-0.0574167	-0.140034	-0.216397	-0.334694	-0.00724878	-0.0777265	0.196049	0.549514	-0.116179	0.0588345	0.242285	-0.0552674	-0.103386	0.074207	-0.0968977	-0.0986685	0.161198	0.0374306	0.199506	0.423906	0.10313
		2.25	0.0513932	0.113615	0.0036441	0.0382787	-0.0250299	-0.0137333	0.0244239	-0.146328	0.141083	-0.181461	0.281997	0.254651	0.207633	-0.10349	0.13372	0.0517519	-0.0311664	-0.0215609	-0.138953	0.0493456	0.0999469	-0.0290111	-0.507629	-0.170232	-0.474071	0.226934	-0.0425763	-0.167643	-0.231693	-0.322252	-0.0141766	-0.079385	0.216306	0.550251	-0.102912	0.0582938	0.234559	-0.0417998	-0.0812336	0.0676585	-0.0840559	-0.123214	0.175917	0.0163848	0.179793	0.392604	0.0919317
		2.26667	-0.0114708	0.100005	-0.00631859	0.0303485	-0.031334	-0.0244183	0.00903884	-0.148787	0.136787	-0.183116	0.2732	0.208357	0.179854	-0.118668	0.11819	0.0377088	-0.033016	-0.0181191	-0.102679	0.0454408	0.0716106	-0.0333034	-0.471892	-0.169561	-0.434202	0.250521	-0.0315238	-0.194043	-0.236097	-0.307393	-0.0180842	-0.0790847	0.236913	0.547187	-0.0895613	0.0581046	0.226064	-0.0268005	-0.056508	0.0629427	-0.0667785	-0.141298	0.190452	-0.00072862	0.160067	0.358849	0.0803139
		2.28333	-0.0747158	0.0851605	-0.0150463	0.0222799	-0.0309774	-0.0307289	-0.00492598	-0.149621	0.132721	-0.184067	0.262939	0.16429	0.153891	-0.128378	0.100462	0.0226958	-0.0383398	-0.0192878	-0.0788838	0.0421923	0.0458811	-0.033158	-0.432379	-0.164961	-0.391862	0.27065	-0.0244096	-0.218561	-0.228184	-0.289397	-0.019505	-0.0764623	0.257121	0.539702	-0.0768425	0.05835	0.216583	-0.0114469	-0.02926	0.0596464	-0.045362	-0.15283	0.204394	-0.0133376	0.140631	0.324403	0.067917
		2.3	-0.136049	0.0689789	-0.0223221	0.0146646	-0.0224378	-0.0320625	-0.0173703	-0.14853	0.128565	-0.183945	0.250903	0.122929	0.129975	-0.132615	0.0812321	0.00748364	-0.0467097	-0.02315	-0.0654704	0.0400174	0.0233998	-0.0292119	-0.390515	-0.156718	-0.347657	0.285274	-0.0209001	-0.24051	-0.208119	-0.267221	-0.0190463	-0.0712424	0.276233	0.527758	-0.0655162	0.0591352	0.206002	0.00324697	6.75679e-05	0.0572677	-0.0202665	-0.158233	0.217376	-0.0210524	0.121679	0.29081	0.0545754
		2.31667	-0.193291	0.0514956	-0.0280219	0.00802873	-0.00545484	-0.0281195	-0.0283401	-0.145403	0.124317	-0.182456	0.23705	0.0847196	0.108195	-0.131804	0.0613059	-0.00716905	-0.0572908	-0.0276446	-0.0603861	0.0391139	0.00467595	-0.0223982	-0.347549	-0.145282	-0.30217	0.292454	-0.0202699	-0.25931	-0.177685	-0.239808	-0.0173468	-0.0633369	0.293566	0.511731	-0.0563194	0.0605817	0.194326	0.0165381	0.0307195	0.0552925	0.00788	-0.158425	0.228991	-0.0237458	0.103237	0.259229	0.0402842
		2.33333	-0.244596	0.0328502	-0.0321356	0.00274647	0.0189333	-0.0189938	-0.0379955	-0.140321	0.120152	-0.17942	0.221665	0.0500331	0.0884918	-0.126717	0.0415513	-0.0205479	-0.0689302	-0.0308604	-0.0618486	0.039453	-0.0100068	-0.0137992	-0.304468	-0.131216	-0.25595	0.290717	-0.0215619	-0.274605	-0.140064	-0.206388	-0.0150325	-0.0529215	0.308402	0.492211	-0.0498761	0.0628068	0.181658	0.0280134	0.0617491	0.0532785	0.0382757	-0.15471	0.238747	-0.0216302	0.0851558	0.230339	0.0251447
		2.35	-0.288619	0.0132497	-0.0347719	-0.00101645	0.0485639	-0.00521964	-0.0465535	-0.133537	0.116258	-0.174783	0.205345	0.0191187	0.070675	-0.118338	0.0228371	-0.0320116	-0.0803055	-0.0312812	-0.0684	0.0408485	-0.0206612	-0.00448654	-0.261992	-0.115164	-0.209495	0.279341	-0.0237814	-0.286372	-0.0994209	-0.166738	-0.0126762	-0.0404725	0.319942	0.469825	-0.0466112	0.0658935	0.168153	0.0375973	0.0921477	0.0509244	0.0699531	-0.148588	0.246096	-0.0153094	0.0671426	0.204322	0.00930838
		2.36667	-0.324622	-0.00706169	-0.0361443	-0.00332356	0.0804799	0.0122435	-0.0542155	-0.125407	0.112712	-0.168633	0.18891	-0.00791267	0.0544555	-0.107725	0.00596126	-0.0410251	-0.0901076	-0.027935	-0.0787907	0.0430672	-0.0276198	0.00461917	-0.220635	-0.0978105	-0.163224	0.258542	-0.0260839	-0.294961	-0.0603618	-0.121332	-0.0107661	-0.0267534	0.327244	0.445115	-0.046693	0.0698604	0.153986	0.0455126	0.120951	0.0481075	0.101811	-0.141518	0.250528	-0.00578385	0.0488321	0.180916	-0.00706133
		2.38333	-0.352504	-0.0278154	-0.0365388	-0.00445206	0.111355	0.0320989	-0.0611004	-0.116323	0.109412	-0.161182	0.173257	-0.0310784	0.0395029	-0.0958778	-0.0084243	-0.0472006	-0.097221	-0.0204117	-0.0917415	0.0459348	-0.0314991	0.0128423	-0.180804	-0.0798544	-0.117434	0.229495	-0.0279196	-0.301048	-0.0273564	-0.0713667	-0.00968446	-0.0127562	0.329202	0.41848	-0.0500156	0.0746386	0.139312	0.0522051	0.147301	0.0448785	0.132683	-0.134664	0.251702	0.00560605	0.0298865	0.15951	-0.0238043
		2.4	-0.37275	-0.0487136	-0.0362675	-0.00484616	0.137954	0.0528633	-0.0671996	-0.106637	0.106096	-0.15273	0.159184	-0.0504936	0.0255095	-0.0836435	-0.0198841	-0.0503413	-0.100863	-0.00874724	-0.105673	0.0493909	-0.0331107	0.0197892	-0.142895	-0.0619824	-0.0722725	0.194199	-0.0291083	-0.305515	-0.00419815	-0.0186714	-0.00969407	0.000392151	0.324567	0.390191	-0.0562248	0.0800633	0.124265	0.0582406	0.17046	0.0414164	0.161435	-0.128703	0.249571	0.0173056	0.0101063	0.139281	-0.0407538
		2.41667	-0.38631	-0.0694091	-0.0356145	-0.00504704	0.15758	0.0730554	-0.0723679	-0.0966053	0.102404	-0.143607	0.147216	-0.0663325	0.0122494	-0.0716504	-0.0282479	-0.0504765	-0.100658	0.00678531	-0.118508	0.0534722	-0.0333426	0.0253307	-0.107354	-0.044852	-0.0277405	0.155206	-0.0298342	-0.30926	0.00644388	0.0344912	-0.0109281	0.0115429	0.31208	0.360449	-0.0647745	0.0858816	0.108961	0.0641833	0.18979	0.0379578	0.187091	-0.123718	0.244454	0.0277285	-0.0104721	0.119329	-0.057711
		2.43333	-0.394431	-0.0894835	-0.0347859	-0.0056095	0.168451	0.0913827	-0.0763523	-0.0863672	0.0979714	-0.134113	0.137488	-0.0787987	-0.00038665	-0.0602841	-0.0336256	-0.0478751	-0.0966271	0.0258997	-0.127629	0.0582358	-0.0330413	0.0295497	-0.0746638	-0.0290837	0.0162381	0.115276	-0.0305673	-0.313014	0.00333416	0.085684	-0.0133795	0.0196455	0.290698	0.329448	-0.0749967	0.0917735	0.0935127	0.0704664	0.204722	0.0347198	0.208951	-0.119218	0.237025	0.0354719	-0.0315137	0.0988258	-0.0744148
		2.45	-0.398461	-0.108435	-0.0338731	-0.00701651	0.169959	0.106885	-0.0788499	-0.0759419	0.0925197	-0.124455	0.129694	-0.0881123	-0.0123852	-0.0496904	-0.0363775	-0.0430271	-0.0891247	0.0484517	-0.130045	0.0636542	-0.0329176	0.0326757	-0.0452703	-0.0152629	0.0596986	0.077039	-0.0319359	-0.317204	-0.0131939	0.132574	-0.0168932	0.0238636	0.259885	0.297412	-0.0861687	0.0973815	0.0780243	0.0772688	0.214744	0.0318396	0.226684	-0.114275	0.228186	0.0395234	-0.0523801	0.0771371	-0.0905215
		2.46667	-0.399664	-0.12569	-0.0328418	-0.00960388	0.162749	0.119006	-0.0795792	-0.065255	0.0859207	-0.114721	0.123127	-0.0945169	-0.0236359	-0.0398051	-0.0370424	-0.0365882	-0.0787191	0.0744677	-0.122738	0.0695277	-0.0334891	0.0350303	-0.0194682	-0.00394073	0.102496	0.0427078	-0.0345828	-0.32189	-0.0413008	0.173183	-0.0211671	0.0236759	0.219905	0.264582	-0.0975659	0.10234	0.0625746	0.0844214	0.219413	0.0293449	0.240346	-0.107747	0.218867	0.0394194	-0.0721908	0.0539114	-0.105604
		2.48333	-0.399059	-0.140645	-0.0315509	-0.0135069	0.1486	0.127575	-0.0783466	-0.0541757	0.0782281	-0.104873	0.11679	-0.0982984	-0.0339773	-0.0304066	-0.0362341	-0.0292951	-0.0660702	0.104043	-0.103131	0.0754455	-0.035059	0.03699	0.00271647	0.00437381	0.144196	0.0138936	-0.0390361	-0.32678	-0.0779056	0.206074	-0.0257723	0.0189542	0.171996	0.231151	-0.108496	0.106301	0.0471843	0.091368	0.218411	0.0271597	0.25031	-0.0985416	0.2098	0.0353184	-0.0899478	0.0291148	-0.119176
		2.5	-0.397291	-0.152734	-0.0298004	-0.0186385	0.130103	0.132724	-0.0750935	-0.0425595	0.0696721	-0.0947802	0.109567	-0.0998054	-0.0432491	-0.0211894	-0.0345297	-0.0218645	-0.0518177	0.137157	-0.0695519	0.0808071	-0.0377264	0.0389648	0.0216025	0.00924362	0.184042	-0.00847273	-0.0456139	-0.331319	-0.119127	0.230454	-0.0301967	0.0100059	0.118372	0.197163	-0.118317	0.108949	0.0317829	0.0972059	0.211604	0.0251388	0.257104	-0.0858727	0.201324	0.0279697	-0.104702	0.00300894	-0.130742
		2.51667	-0.394564	-0.16151	-0.0273985	-0.0247029	0.110191	0.134764	-0.0699167	-0.030292	0.0606187	-0.0842581	0.100405	-0.0994583	-0.051335	-0.0118552	-0.0323736	-0.014898	-0.0364999	0.173478	-0.021588	0.0848947	-0.0414207	0.0413768	0.037862	0.0103599	0.221025	-0.0241325	-0.0543684	-0.334779	-0.160828	0.246182	-0.0339117	-0.00242863	0.0620037	0.162422	-0.126436	0.110015	0.016192	0.100813	0.199111	0.0231162	0.261182	-0.0694548	0.193288	0.0185814	-0.115732	-0.0239233	-0.13986
		2.53333	-0.390622	-0.166721	-0.0242307	-0.0312441	0.0916206	0.134054	-0.063061	-0.017329	0.0514931	-0.073109	0.0884853	-0.097738	-0.0581871	-0.00221023	-0.0300219	-0.00881047	-0.0205082	0.21224	0.0397533	0.0869713	-0.0459557	0.0446211	0.0524489	0.00762243	0.25404	-0.0334306	-0.0650625	-0.336348	-0.19918	0.253699	-0.0364514	-0.0172308	0.00621722	0.126434	-0.132308	0.109279	0.000136911	0.101053	0.181331	0.0209507	0.262695	-0.0496103	0.185072	0.00860983	-0.122689	-0.0510832	-0.146205
		2.55	-0.384783	-0.16835	-0.0203115	-0.037719	0.0764998	0.13091	-0.0548902	-0.00373064	0.0426761	-0.0611504	0.0733444	-0.095153	-0.0638284	0.00774812	-0.0275362	-0.00379747	-0.00407501	0.252212	0.112117	0.0863826	-0.0510948	0.049003	0.0664635	0.00122823	0.282099	-0.0372111	-0.0771692	-0.335184	-0.231116	0.253907	-0.0374881	-0.0330091	-0.0457872	0.0884351	-0.135429	0.10658	-0.01671	0.0970088	0.158943	0.0185543	0.261326	-0.0272664	0.175727	-0.000487756	-0.125678	-0.0778666	-0.149607
		2.56667	-0.376035	-0.166627	-0.0158049	-0.043584	0.0659727	0.125558	-0.0458427	0.0103184	0.0343893	-0.0482266	0.0549253	-0.0921894	-0.0683361	0.0177779	-0.02483	0.000156145	0.0127105	0.291775	0.192077	0.0826438	-0.0566184	0.0546532	0.0809808	-0.00825482	0.304527	-0.0366896	-0.0898919	-0.330429	-0.254609	0.248022	-0.0368877	-0.0482458	-0.0913881	0.0475075	-0.135347	0.101822	-0.0346612	0.0882125	0.132862	0.0158972	0.256257	-0.00383939	0.164189	-0.00749372	-0.125261	-0.103753	-0.150066
		2.58333	-0.363158	-0.161987	-0.0110051	-0.0483781	0.0601059	0.118139	-0.0363824	0.0245083	0.0265945	-0.0342127	0.0335562	-0.0892543	-0.0718177	0.0273919	-0.0217491	0.00323399	0.0298632	0.329046	0.275553	0.0755052	-0.0623746	0.0614429	0.0968818	-0.0198606	0.321097	-0.0333094	-0.102211	-0.321211	-0.268729	0.237417	-0.034733	-0.0614632	-0.128854	0.00277625	-0.131678	0.0949881	-0.0539338	0.0747919	0.104157	0.0129923	0.246304	0.018978	0.149504	-0.0116203	-0.122362	-0.128358	-0.147722
		2.6	-0.344874	-0.155001	-0.00628378	-0.0517882	0.0579891	0.108746	-0.0269527	0.0384297	0.0189364	-0.0190215	0.00986412	-0.0866293	-0.0743872	0.0359221	-0.0181658	0.00572728	0.0474442	0.362024	0.358272	0.0649936	-0.0682991	0.068926	0.114721	-0.032268	0.332057	-0.0285843	-0.112966	-0.306652	-0.273481	0.22349	-0.0313125	-0.071385	-0.157456	-0.0463545	-0.12415	0.0861476	-0.0745729	0.0575103	0.0739679	0.00986646	0.230184	0.0394945	0.131016	-0.0126201	-0.118116	-0.151438	-0.142802
		2.61667	-0.31998	-0.146284	-0.00201741	-0.0536848	0.058007	0.0974682	-0.0179382	0.0516271	0.0107532	-0.00262081	-0.015352	-0.0844477	-0.076154	0.0426448	-0.0140603	0.00797236	0.0654892	0.388728	0.43619	0.051431	-0.0743954	0.0763342	0.134658	-0.043925	0.338053	-0.023942	-0.12098	-0.285894	-0.269519	0.207562	-0.0270767	-0.0770652	-0.177373	-0.0999809	-0.112647	0.0754588	-0.0963939	0.0376779	0.0434229	0.00653264	0.206877	0.0563137	0.108477	-0.0108018	-0.113681	-0.17287	-0.135551
		2.63333	-0.287478	-0.136417	0.00148573	-0.0541224	0.0582151	0.084436	-0.00964162	0.063673	0.00116154	0.01494	-0.0412615	-0.0827056	-0.0772274	0.0469437	-0.00957048	0.0102994	0.0839304	0.407306	0.505817	0.0354272	-0.0806813	0.0826395	0.156452	-0.053243	0.339958	-0.0205889	-0.125211	-0.258159	-0.257796	0.190792	-0.0225734	-0.0779681	-0.189464	-0.157554	-0.0972529	0.063161	-0.118955	0.0169528	0.0135729	0.00297329	0.175965	0.0685873	0.0820567	-0.00695664	-0.110055	-0.192598	-0.126175
		2.65	-0.246676	-0.125876	0.00403851	-0.0533039	0.0567382	0.0698349	-0.00227437	0.074248	-0.0107938	0.0335067	-0.0671269	-0.081308	-0.077738	0.0484743	-0.00499978	0.012996	0.102521	0.416151	0.564391	0.0178389	-0.0871232	0.0866811	0.179529	-0.0588271	0.338667	-0.0194245	-0.1249	-0.222826	-0.239244	0.174134	-0.018371	-0.0739894	-0.194973	-0.217858	-0.0782608	0.0495521	-0.141564	-0.00292454	-0.0146476	-0.000858998	0.137868	0.0761706	0.0522536	-0.0022122	-0.107943	-0.210583	-0.114811
		2.66667	-0.197286	-0.115002	0.00559497	-0.0515197	0.0521201	0.0539002	0.00403826	0.0832083	-0.0259557	0.0528143	-0.0923934	-0.0801429	-0.0778682	0.0472847	-0.000784813	0.0162825	0.120781	0.414013	0.609928	-0.000309277	-0.0935841	0.0873363	0.203082	-0.0596921	0.334913	-0.0210212	-0.119684	-0.179529	-0.214546	0.158317	-0.0149793	-0.0654234	-0.195275	-0.27912	-0.0561564	0.0349546	-0.163334	-0.0204062	-0.0404397	-0.00502484	0.093909	0.0796425	0.0197539	0.00215473	-0.107675	-0.226766	-0.101535
		2.68333	-0.139524	-0.103993	0.00623406	-0.049074	0.0435682	0.0368914	0.00924209	0.0906206	-0.0448723	0.0725118	-0.116732	-0.0791652	-0.0778824	0.043856	0.00256714	0.0202879	0.137966	0.400121	0.641149	-0.0179461	-0.099807	0.0837032	0.2262	-0.0554132	0.329155	-0.0256727	-0.109629	-0.128243	-0.184009	0.143847	-0.0127778	-0.0528891	-0.191701	-0.339232	-0.0315583	0.0196748	-0.183265	-0.0343637	-0.0631426	-0.00957461	0.0461773	0.0801788	-0.0147389	0.0049149	-0.109202	-0.241045	-0.0864061
		2.7	-0.0742154	-0.0929292	0.00611565	-0.0462173	0.0310558	0.0190592	0.0133343	0.0967532	-0.0676514	0.0922164	-0.140035	-0.0784689	-0.0781436	0.0390477	0.00455353	0.0250202	0.153097	0.374285	0.657341	-0.0341051	-0.105439	0.0752585	0.24799	-0.0461671	0.321579	-0.0334855	-0.0951659	-0.0693488	-0.147572	0.131036	-0.0119573	-0.0372326	-0.185471	-0.396046	-0.00513722	0.0039625	-0.200363	-0.0442222	-0.0822304	-0.0145312	-0.00275876	0.0793028	-0.0506447	0.00506203	-0.11215	-0.253288	-0.0695457
		2.71667	-0.0028852	-0.0817921	0.00542598	-0.0431011	0.015274	0.000617589	0.0163452	0.102019	-0.0938797	0.111584	-0.162382	-0.078329	-0.0791087	0.0339547	0.00474745	0.0303276	0.165026	0.336961	0.65819	-0.0480848	-0.110084	0.0619624	0.2677	-0.0326501	0.312207	-0.044476	-0.0769507	-0.00368064	-0.104931	0.120041	-0.0124863	-0.0194217	-0.177723	-0.447648	0.022467	-0.0120195	-0.213772	-0.0499817	-0.0973067	-0.0198909	-0.0502337	0.0785696	-0.0875807	0.00194434	-0.115916	-0.263371	-0.0512165
		2.73333	0.0722085	-0.0704975	0.00433269	-0.039763	-0.0025557	-0.0182679	0.0183271	0.106888	-0.122618	0.130369	-0.183976	-0.0792014	-0.081296	0.0297102	0.00284865	0.035859	0.172567	0.289216	0.643639	-0.0595804	-0.113365	0.0442881	0.284815	-0.0158844	0.301054	-0.0586335	-0.0556765	0.0674702	-0.0557634	0.1109	-0.0141048	-0.000444989	-0.169568	-0.492585	0.0507081	-0.02821	-0.222897	-0.0521303	-0.108104	-0.0256464	-0.0938632	0.0792535	-0.125347	-0.00466066	-0.119776	-0.271236	-0.0318893
		2.75	0.148139	-0.0589073	0.00296495	-0.0361438	-0.0209688	-0.0374711	0.0193518	0.11178	-0.152472	0.148455	-0.205086	-0.0816779	-0.0852305	0.0272821	-0.0012951	0.0410396	0.174657	0.232622	0.613791	-0.0687475	-0.114971	0.0231734	0.29914	0.00304398	0.288285	-0.0759235	-0.0319041	0.142384	-2.72986e-05	0.103565	-0.0163523	0.0187733	-0.162157	-0.529983	0.0791586	-0.0446447	-0.227498	-0.0514794	-0.114488	-0.0318276	-0.131837	0.0821097	-0.163826	-0.0145323	-0.122996	-0.276947	-0.0122663
		2.76667	0.221509	-0.0468336	0.00142348	-0.0321255	-0.0385917	-0.0568759	0.0195163	0.11698	-0.181734	0.165835	-0.225984	-0.0864078	-0.0913745	0.0273101	-0.00769855	0.0450794	0.170536	0.169049	0.568877	-0.0761677	-0.114661	-9.81876e-05	0.310866	0.0232517	0.274294	-0.0962327	-0.00595545	0.218989	0.061739	0.0979011	-0.0186255	0.03744	-0.156699	-0.559577	0.107494	-0.0614321	-0.227738	-0.0489663	-0.116477	-0.0385434	-0.163072	0.0872553	-0.202841	-0.0270501	-0.124902	-0.280731	0.00675215
		2.78333	0.288787	-0.0340421	-0.000187496	-0.0275768	-0.0544525	-0.0763381	0.0189522	0.122582	-0.20857	0.18256	-0.246896	-0.094001	-0.100056	0.0300144	-0.0162757	0.047029	0.159899	0.100412	0.509278	-0.0827084	-0.112257	-0.0240664	0.320584	0.0442623	0.259662	-0.119283	0.0220929	0.294985	0.128201	0.0936795	-0.0202565	0.0549342	-0.154416	-0.581652	0.135442	-0.0787147	-0.224167	-0.0454716	-0.114249	-0.0460071	-0.187209	0.0941845	-0.242009	-0.0412855	-0.124935	-0.282985	0.0241632
		2.8	0.34673	-0.0202661	-0.00172409	-0.0223911	-0.0682053	-0.09565	0.0178307	0.128483	-0.231238	0.198671	-0.267961	-0.104929	-0.111407	0.0351918	-0.0268906	0.0458844	0.142994	0.028436	0.435587	-0.0893007	-0.107608	-0.0472858	0.329249	0.0660925	0.245005	-0.144554	0.0523195	0.368011	0.19718	0.0905617	-0.0206004	0.0708234	-0.156442	-0.596937	0.162717	-0.0966228	-0.217657	-0.0416934	-0.10817	-0.0545274	-0.204486	0.101898	-0.280665	-0.0561277	-0.122661	-0.284226	0.0390037
		2.81667	0.392829	-0.00524321	-0.00298228	-0.0165096	-0.0802135	-0.11452	0.0163586	0.134425	-0.248297	0.214145	-0.289195	-0.119439	-0.125325	0.0422883	-0.0394041	0.0407302	0.120635	-0.0455204	0.348689	-0.0966865	-0.100574	-0.068509	0.338061	0.0891929	0.230777	-0.171258	0.0847988	0.435858	0.265829	0.0881068	-0.0191178	0.0848545	-0.163676	-0.606483	0.188959	-0.115227	-0.209285	-0.0380954	-0.0987887	-0.0644607	-0.215541	0.109109	-0.31787	-0.0704274	-0.117777	-0.285016	0.0505104
		2.83333	0.42567	0.0112247	-0.00370687	-0.00992754	-0.0914684	-0.13258	0.0147612	0.140066	-0.258795	0.228881	-0.310466	-0.137492	-0.141453	0.0505248	-0.0537	0.0308946	0.0941214	-0.120513	0.249859	-0.105205	-0.0910338	-0.0868302	0.348277	0.114256	0.21709	-0.198386	0.119427	0.496673	0.331014	0.0858174	-0.0154426	0.0969257	-0.176613	-0.611527	0.213703	-0.1345	-0.200193	-0.0349261	-0.0868272	-0.0761292	-0.221212	0.114474	-0.352524	-0.0831374	-0.110116	-0.285857	0.0582597
		2.85	0.445132	0.0291984	-0.00363175	-0.00269183	-0.10335	-0.149411	0.0132547	0.145065	-0.262391	0.242731	-0.331478	-0.158728	-0.159206	0.0590471	-0.0696778	0.0160894	0.0650751	-0.195922	0.140854	-0.114681	-0.0789377	-0.101766	0.360979	0.14194	0.203657	-0.224808	0.155785	0.549145	0.389813	0.0832243	-0.00942826	0.107048	-0.195204	-0.613352	0.236396	-0.154285	-0.191444	-0.0322829	-0.0731362	-0.0897249	-0.222384	0.11682	-0.383556	-0.0934333	-0.0996621	-0.287103	0.0622481
		2.86667	0.45237	0.0485351	-0.00254077	0.00510213	-0.117274	-0.164598	0.0120156	0.149155	-0.259393	0.255555	-0.351795	-0.182468	-0.177813	0.0670676	-0.0872086	-0.00349447	0.0352378	-0.271235	0.0240195	-0.124459	-0.0643806	-0.113259	0.376834	0.172582	0.18988	-0.249431	0.193086	0.59262	0.440004	0.079989	-0.00117129	0.11531	-0.218784	-0.61316	0.256457	-0.174291	-0.183901	-0.0301879	-0.058627	-0.105221	-0.219912	0.115324	-0.410118	-0.100798	-0.0865847	-0.288903	0.0628905
		2.88333	0.449585	0.0688493	-0.000330836	0.0133073	-0.134304	-0.177789	0.0111552	0.152189	-0.250715	0.267264	-0.370883	-0.207757	-0.1964	0.0739776	-0.106063	-0.0271524	0.00625877	-0.345778	-0.0976144	-0.133577	-0.047684	-0.121613	0.395932	0.205974	0.175068	-0.271339	0.230217	0.627122	0.480397	0.0759877	0.00898998	0.121845	-0.246085	-0.611953	0.273375	-0.194097	-0.178139	-0.0286432	-0.044188	-0.122317	-0.214612	0.109657	-0.43175	-0.105062	-0.0712752	-0.291201	0.0609333
		2.9	0.439629	0.0895148	0.00294231	0.0217151	-0.154813	-0.188747	0.0107074	0.15416	-0.237753	0.277837	-0.388194	-0.233441	-0.214091	0.0794135	-0.125831	-0.0536961	-0.0204772	-0.418466	-0.220282	-0.141041	-0.02945	-0.127369	0.41771	0.241264	0.158746	-0.289911	0.265866	0.653278	0.51093	0.0713413	0.0204995	0.12682	-0.275379	-0.610461	0.28682	-0.213181	-0.174404	-0.0276505	-0.0306006	-0.140426	-0.207289	0.100052	-0.448448	-0.106402	-0.0543725	-0.293786	0.0573034
		2.91667	0.425549	0.109711	0.00704938	0.0300457	-0.178286	-0.197395	0.0106334	0.155185	-0.222205	0.287287	-0.403253	-0.258268	-0.230106	0.0832727	-0.14586	-0.0815437	-0.0439563	-0.487655	-0.339512	-0.14612	-0.0105656	-0.131165	0.441016	0.276996	0.140925	-0.304874	0.298692	0.672162	0.532518	0.0663753	0.0326298	0.130432	-0.30469	-0.609118	0.296735	-0.230963	-0.172623	-0.027197	-0.0184745	-0.158715	-0.198767	0.0873147	-0.46063	-0.105299	-0.0367563	-0.296376	0.052934
		2.93333	0.410155	0.128502	0.011608	0.0379458	-0.203304	-0.203829	0.0108396	0.155471	-0.205876	0.295607	-0.415734	-0.281006	-0.243844	0.0856835	-0.165241	-0.108856	-0.0635657	-0.551158	-0.450278	-0.148574	0.00785544	-0.133603	0.464266	0.31127	0.12227	-0.316292	0.327494	0.685102	0.546725	0.0615236	0.0445469	0.132898	-0.332061	-0.608106	0.303382	-0.246851	-0.172452	-0.0272269	-0.00821558	-0.176186	-0.189896	0.0727488	-0.469012	-0.102461	-0.0194993	-0.298705	0.0486124
		2.95	0.395722	0.144931	0.0161335	0.0450057	-0.227736	-0.208299	0.011204	0.155273	-0.190493	0.302704	-0.425502	-0.300545	-0.254928	0.0869398	-0.182855	-0.133703	-0.0790515	-0.606414	-0.547303	-0.14874	0.0245807	-0.135162	0.485682	0.34199	0.104083	-0.324499	0.351333	0.693476	0.555377	0.0572135	0.0553875	0.134458	-0.355784	-0.607434	0.307308	-0.260292	-0.173364	-0.027619	-3.29896e-05	-0.191782	-0.181524	0.0580106	-0.47444	-0.0987328	-0.00377682	-0.300591	0.0448865
		2.96667	0.383861	0.158121	0.0201093	0.0507951	-0.249088	-0.21116	0.0116031	0.15485	-0.177562	0.308387	-0.432595	-0.315976	-0.263196	0.0874171	-0.197491	-0.154244	-0.0904255	-0.650781	-0.62548	-0.14744	0.0383986	-0.136162	0.503525	0.367121	0.0880991	-0.329987	0.369575	0.698545	0.560209	0.0537773	0.0643407	0.135354	-0.374544	-0.60703	0.309255	-0.270809	-0.174756	-0.0281914	0.00602095	-0.204499	-0.174441	0.0448893	-0.477728	-0.0949807	0.00925144	-0.301957	0.0420481
		2.98333	0.375554	0.167344	0.0230634	0.0549161	-0.264943	-0.212794	0.0119315	0.15443	-0.168266	0.312395	-0.437167	-0.326624	-0.268642	0.0874868	-0.208006	-0.168905	-0.0978455	-0.681876	-0.680372	-0.145735	0.0482589	-0.136773	0.516316	0.384929	0.076146	-0.333278	0.381862	0.701331	0.562629	0.0514167	0.0707233	0.135808	-0.387459	-0.606809	0.310001	-0.27803	-0.176058	-0.0287335	0.00998987	-0.21349	-0.169315	0.0350506	-0.479541	-0.0919833	0.018571	-0.302816	0.040185
		3	0.371303	0.172088	0.024637	0.0570606	-0.273394	-0.21352	0.0121147	0.154176	-0.163414	0.314476	-0.439396	-0.332054	-0.271335	0.0874415	-0.213508	-0.176539	-0.101496	-0.697905	-0.708692	-0.144593	0.0533918	-0.13707	0.522989	0.394159	0.06974	-0.334804	0.388032	0.702543	0.563598	0.0502228	0.0740433	0.135988	-0.394026	-0.606712	0.310192	-0.281704	-0.176829	-0.0290592	0.0119483	-0.218145	-0.166625	0.0297808	-0.480335	-0.0903271	0.0234305	-0.303223	0.0392737
		Time	Avg Cluster 1	Avg Cluster 2
	Motion Average	-0.5	0.326836	0.263361
		-0.483333	0.327238	0.263124
		-0.466667	0.328026	0.262686
		-0.45	0.329171	0.262117
		-0.433333	0.330636	0.261512
		-0.416667	0.332382	0.260979
		-0.4	0.33437	0.260632
		-0.383333	0.336568	0.260578
		-0.366667	0.33895	0.260909
		-0.35	0.341498	0.2617
		-0.333333	0.344197	0.263011
		-0.316667	0.347042	0.264892
		-0.3	0.350034	0.267384
		-0.283333	0.353182	0.270522
		-0.266667	0.356502	0.274334
		-0.25	0.360015	0.278832
		-0.233333	0.363746	0.284005
		-0.216667	0.367716	0.28981
		-0.2	0.371941	0.296174
		-0.183333	0.376424	0.302992
		-0.166667	0.381155	0.310145
		-0.15	0.386112	0.317508
		-0.133333	0.391265	0.324971
		-0.116667	0.396575	0.332452
		-0.1	0.402005	0.339905
		-0.0833333	0.407523	0.34732
		-0.0666667	0.413104	0.354726
		-0.05	0.41873	0.362174
		-0.0333333	0.42439	0.369727
		-0.0166667	0.430074	0.377441
		0	0.435768	0.385359
		0.0166667	0.441444	0.393496
		0.0333333	0.447052	0.401841
		0.05	0.452521	0.410362
		0.0666667	0.457751	0.419019
		0.0833333	0.462616	0.427771
		0.1	0.466976	0.436592
		0.116667	0.470685	0.445469
		0.133333	0.473605	0.454397
		0.15	0.475618	0.46337
		0.166667	0.476637	0.472363
		0.183333	0.476611	0.481314
		0.2	0.475528	0.490121
		0.216667	0.473409	0.498631
		0.233333	0.470308	0.506654
		0.25	0.4663	0.513973
		0.266667	0.461473	0.520365
		0.283333	0.455928	0.525623
		0.3	0.449764	0.529578
		0.316667	0.443079	0.532112
		0.333333	0.435963	0.533165
		0.35	0.428498	0.532745
		0.366667	0.420755	0.530909
		0.383333	0.412798	0.527762
		0.4	0.404683	0.523433
		0.416667	0.396464	0.518063
		0.433333	0.388188	0.511787
		0.45	0.379899	0.504731
		0.466667	0.371641	0.497007
		0.483333	0.363452	0.488714
		0.5	0.355365	0.479945
		0.516667	0.347411	0.470787
		0.533333	0.339616	0.461329
		0.55	0.332001	0.451657
		0.566667	0.324585	0.441855
		0.583333	0.317382	0.432005
		0.6	0.310405	0.422183
		0.616667	0.303667	0.412458
		0.633333	0.297181	0.402896
		0.65	0.290958	0.393552
		0.666667	0.285012	0.384473
		0.683333	0.279354	0.375698
		0.7	0.273993	0.36725
		0.716667	0.268932	0.359149
		0.733333	0.264166	0.351406
		0.75	0.259681	0.344041
		0.766667	0.255454	0.337079
		0.783333	0.251455	0.330563
		0.8	0.247653	0.324545
		0.816667	0.244017	0.319082
		0.833333	0.240521	0.314227
		0.85	0.237151	0.310008
		0.866667	0.233902	0.306421
		0.883333	0.230777	0.303423
		0.9	0.227785	0.300924
		0.916667	0.224933	0.298802
		0.933333	0.222227	0.296908
		0.95	0.219663	0.295088
		0.966667	0.21723	0.293196
		0.983333	0.214913	0.291119
		1	0.212689	0.288784
		1.01667	0.210539	0.286168
		1.03333	0.208444	0.283301
		1.05	0.206391	0.280256
		1.06667	0.204368	0.277136
		1.08333	0.202365	0.274059
		1.1	0.200373	0.271139
		1.11667	0.198376	0.268472
		1.13333	0.196354	0.266118
		1.15	0.194278	0.264101
		1.16667	0.19212	0.262402
		1.18333	0.18985	0.260964
		1.2	0.187445	0.259702
		1.21667	0.184892	0.258517
		1.23333	0.182194	0.257307
		1.25	0.179366	0.255985
		1.26667	0.176439	0.254487
		1.28333	0.173457	0.252784
		1.3	0.170468	0.250877
		1.31667	0.167525	0.248795
		1.33333	0.164676	0.246588
		1.35	0.161965	0.244313
		1.36667	0.159425	0.242027
		1.38333	0.157076	0.239781
		1.4	0.154927	0.237614
		1.41667	0.152971	0.235553
		1.43333	0.151193	0.233616
		1.45	0.14957	0.23181
		1.46667	0.148079	0.23014
		1.48333	0.146697	0.228608
		1.5	0.145414	0.227214
		1.51667	0.144225	0.225965
		1.53333	0.143136	0.224869
		1.55	0.142157	0.223938
		1.56667	0.141298	0.223191
		1.58333	0.140563	0.222648
		1.6	0.139949	0.222336
		1.61667	0.13944	0.222281
		1.63333	0.139014	0.222508
		1.65	0.138643	0.223038
		1.66667	0.138298	0.223885
		1.68333	0.13795	0.225056
		1.7	0.137577	0.226546
		1.71667	0.137164	0.228342
		1.73333	0.1367	0.230415
		1.75	0.136182	0.232724
		1.76667	0.135611	0.235214
		1.78333	0.134994	0.237814
		1.8	0.134339	0.240447
		1.81667	0.133658	0.243034
		1.83333	0.132962	0.245507
		1.85	0.132259	0.247816
		1.86667	0.131556	0.249937
		1.88333	0.130849	0.251871
		1.9	0.130131	0.253639
		1.91667	0.129388	0.255272
		1.93333	0.128605	0.2568
		1.95	0.127768	0.258241
		1.96667	0.126872	0.259602
		1.98333	0.125916	0.260879
		2	0.124914	0.262062
		2.01667	0.123885	0.263142
		2.03333	0.122853	0.26412
		2.05	0.121848	0.26501
		2.06667	0.120892	0.265837
		2.08333	0.120003	0.266638
		2.1	0.119187	0.267445
		2.11667	0.118442	0.268284
		2.13333	0.117756	0.269156
		2.15	0.117111	0.270036
		2.16667	0.116489	0.270867
		2.18333	0.115879	0.271572
		2.2	0.115276	0.27206
		2.21667	0.114685	0.272254
		2.23333	0.114125	0.272106
		2.25	0.113617	0.271614
		2.26667	0.113189	0.270829
		2.28333	0.112863	0.269852
		2.3	0.112654	0.268815
		2.31667	0.112565	0.26786
		2.33333	0.112586	0.267116
		2.35	0.112693	0.266674
		2.36667	0.112854	0.266576
		2.38333	0.113032	0.266813
		2.4	0.113189	0.267329
		2.41667	0.113296	0.268039
		2.43333	0.113334	0.268849
		2.45	0.1133	0.269671
		2.46667	0.113205	0.270443
		2.48333	0.113075	0.27113
		2.5	0.112941	0.271729
		2.51667	0.112837	0.272259
		2.53333	0.112789	0.272753
		2.55	0.112815	0.273241
		2.56667	0.112916	0.27375
		2.58333	0.113082	0.274301
		2.6	0.113291	0.274906
		2.61667	0.113518	0.275578
		2.63333	0.113741	0.276334
		2.65	0.113941	0.277191
		2.66667	0.114111	0.278172
		2.68333	0.114253	0.27929
		2.7	0.114377	0.28055
		2.71667	0.114494	0.281931
		2.73333	0.114616	0.28339
		2.75	0.114747	0.284853
		2.76667	0.114885	0.286224
		2.78333	0.115017	0.287387
		2.8	0.115119	0.288221
		2.81667	0.115166	0.288614
		2.83333	0.11513	0.288474
		2.85	0.114987	0.287748
		2.86667	0.114726	0.286431
		2.88333	0.114349	0.284573
		2.9	0.113873	0.28228
		2.91667	0.113331	0.279711
		2.93333	0.112768	0.277068
		2.95	0.112235	0.274576
		2.96667	0.111781	0.27246
		2.98333	0.111452	0.270921
		3	0.111278	0.270112
[truncated: 191 more columns]

## Sheet: Figure 2B
Figure 2B
		Parcel	Amplitude Cuts	Amplitude Saccades	Amplitude Motion
		V1	0.137852	0.150362	0.0381474
		MST	0.0600691	0.0578733	0.0294196
		V6	0.0811063	0.139278	0.0344199
		V2	0.168024	0.144613	0.0452578
		V3	0.161199	0.127505	0.0520247
		V4	0.162812	0.130515	0.0515622
		V8	0.18231	0.0868259	0.0545419
		4	0.0086693	-0.00988524	0.0274309
		3b	-0.00929253	-0.00922743	0.0246703
		FEF	0.0450204	0.0238037	0.0280655
		PEF	0.0455859	0.0315496	0.0213148
		55b	0.0322875	0.0354136	0.0107253
		V3A	0.251558	0.138387	0.066546
		RSC	0	0.0206928	0
		POS2	0.0870615	0.0666198	0.0388661
		V7	0.201147	0.0816323	0.0616556
		IPS1	0.0960758	0.0649987	0.0339485
		FFC	0.101621	0.0582201	0.0381916
		V3B	0.044905	0	0.0178742
		LO1	0.122028	0.121471	0.0209374
		LO2	0.0982111	0.0970766	0.0063546
		PIT	0.157939	0.103088	0.0297524
		MT	0.0861994	0.0603912	0.0254353
		A1	0.00321672	0	0.0255117
		PSL	0.042484	0.0229732	0.0265379
		SFL	0.0611492	0	0
		PCV	0.102799	0	0.0223929
		STV	0.101075	0.0662519	0.0695171
		7Pm	0.0414566	0	0
		7m	0.0760141	0.0271674	0.0215576
		POS1	0.0843351	0.0768834	0.032113
		23d	0	-0.0218858	0.01478
		v23ab	0.0546994	0.00715875	0
		d23ab	0.0402599	0.00529203	0
		31pv	0.0589185	0.0175538	0
		5m	0.0565624	0	0.0324117
		5mv	0.0430794	0.0372663	0.0219254
		23c	0.080746	0	0.0221311
		5L	0.0599018	0.0402604	0.0341717
		24dd	-0.00586917	-0.0272233	0.0168002
		24dv	0.0110664	0.00143958	0.0208866
		7AL	0.0724824	0	0.0436204
		SCEF	-0.00925999	0.00738222	0
		6ma	0.0664767	0.0293994	0.0235749
		7Am	0.0395073	0	0
		7PL	0.0768336	0.0472963	0
		7PC	0.0457654	-0.00450907	0.0297154
		LIPv	0.0783854	0.0211328	0.0356743
		VIP	0.173325	0.0473158	0.0410982
		MIP	0.107646	0.0455929	0.0407594
		1	0.000989617	-0.0195876	0.0289703
		2	0.044145	0.0165062	0.0406821
		3a	0.00595145	-0.0102086	0
		6d	0.0472745	-0.0119873	0
		6mp	0	-0.0220585	0
		6v	-0.0134408	0	0.0451262
		p24pr	0.0315379	-0.0200042	0.0139571
		33pr	0	0	0
		a24pr	0	-0.0237226	-0.0213115
		p32pr	0.0245579	0.0028411	-0.00137775
		a24	-0.00126481	0.00425115	0
		d32	0.0102879	-0.00989129	0.00703699
		8BM	0.0171834	0.0290638	0
		p32	0.0244113	-0.0233467	0
		10r	0.0351482	0.00662933	0
		47m	0.0137258	0.0232001	0
		8Av	0.0366154	0.0145231	0.0164808
		8Ad	0.00217424	-0.00649883	0.0166316
		9m	0.00679364	0.00231383	0.0105804
		8BL	0.0136654	0.0294655	0
		9p	0.00948704	-0.0104371	0.00913539
		10d	0.0679929	-0.0357664	0
		8C	0.0297824	0.0247687	0.0288869
		44	0.00337568	0.00821595	0.0135664
		45	-0.00511181	0.0212469	0
		47l	0.0160099	0.0319259	0
		a47r	-0.014605	0.0284962	0
		6r	0.0165914	0.018438	0.0311404
		IFJa	0.0294065	0.0189911	0.0257269
		IFJp	0.0351457	0.0236085	0
		IFSp	0.00538647	0.0174585	0.0336203
		IFSa	-0.00170707	0.0093444	0.0535803
		p9-46v	0.0220164	0.0142253	0.0259318
		46	0.00466008	-0.00185188	0.0199865
		a9-46v	-0.00102432	0	0
		9-46d	0.0103301	-0.015464	0.00697847
		9a	0.0195493	-0.0195707	0
		10v	-0.00761419	0.00938101	0
		a10p	0	0	0
		10pp	-0.0130965	0	0
		11l	-0.0311183	0.0254366	0
		13l	-0.0331453	0.0059537	0
		OFC	-0.0298454	-0.00684783	0
		47s	-0.0217153	0.00693799	0
		LIPd	0.106256	0.0353396	0.0398625
		6a	0.0368339	0.0258922	0.0177691
		i6-8	0.0339006	0.018653	0.0156619
		s6-8	0.0574795	0	0.0244276
		43	-0.0224037	0.037112	0.0157915
		OP4	-0.00534854	0.00326154	0.0198803
		OP1	-0.00544543	0.0213533	0.0213964
		OP2-3	0.000144906	0.0226187	0.0212658
		52	0.0050705	0.0280991	0.00724529
		RI	0.00114902	-0.00154972	0.0202847
		PFcm	0.00889526	-0.00586346	0.0258582
		PoI2	-0.00325023	0.0199356	0.0279374
		TA2	-0.00222963	0.0254769	0.00958129
		FOP4	0.00818765	0.00532824	0.0219822
		MI	0.00452929	0.000742031	0.0150326
		Pir	-0.00455877	0	0
		AVI	0.0134204	-0.000411896	0
		AAIC	-0.0204343	0.0123393	0
		FOP1	-0.00255795	0.0224516	0.0323171
		FOP3	0.015812	0	0
		FOP2	0.0139806	0.0126069	0
		PFt	0.00522721	0.0252715	0.0401479
		AIP	0.032467	0.0158465	0.0219749
		EC	0.0262115	0.0316594	0.0172293
		PreS	0.0777335	0.0431263	0.0194799
		H	0.0503539	0.0239408	0
		ProS	0.150153	0.0507589	0.0306461
		PeEc	0.024559	0.0216093	0.01587
		STGa	-0.00142281	0.016513	-0.0169489
		PBelt	-0.00173157	0.0176659	0.023375
		A5	-0.00357519	0.0144892	0.0194018
		PHA1	0.101775	0.0651113	0.0454577
		PHA3	0.0745954	0.0369928	0.0252103
		STSda	0.00833807	0.0238804	0.0136261
		STSdp	0.00804465	0.0216548	0.0154792
		STSvp	0.00189184	0.0315911	0.0210482
		TGd	0.0228438	0	-0.0196603
		TE1a	-0.0103227	0.0463277	0.0214667
		TE1p	0.0480552	0.051527	0.0248409
		TE2a	0.0109287	0.0323295	0.00628998
		TF	0.0385135	0.0308457	0.0201427
		TE2p	0.0644402	0.0410792	0.0264608
		PHT	0.0760572	0.0461086	0.0361202
		PH	0.0912639	0.0660547	0.0261001
		TPOJ1	0.10654	0.0641973	0.0597505
		TPOJ2	0.0426526	0.053151	0.025923
		TPOJ3	0.0631193	0.0232059	0.00442894
		DVT	0.0923639	0.0786924	0.0350371
		PGp	0.101213	0.069088	0.0608319
		IP2	0.0129146	0.0126386	0.0165368
		IP1	0.118325	0.053327	0.0551956
		IP0	0.152745	0.118345	0.0575305
		PFop	0.000953387	-0.0138888	0.0308641
		PF	0.0286749	0.0325189	0.0366409
		PFm	0.0489482	0.0360382	0.0199452
		PGi	0.0967553	0.0263781	0.0333997
		PGs	0.1233	0.0535939	0.0746398
		V6A	0.0520597	0.0263263	0.02027
		VMV1	0.200936	0.108441	0.056664
		VMV3	0.174886	0.0805924	0.0487986
		PHA2	0.0858006	0.0602009	0.0366534
		V4t	0.0813278	0.0955234	0.0204731
		FST	0.0567771	0.072444	0.0257576
		V3CD	0.150284	0.146247	0.0332713
		LO3	0.0886459	0.0664908	0.0262024
		VMV2	0.148965	0.0773423	0.0568724
		31pd	0.0745931	0.0332586	0.0149314
		31a	0.100146	0.0202097	0
		VVC	0.107317	0.0646333	0.0410814
		25	-0.0183756	-0.026188	0
		s32	-0.0291605	-0.023932	0
		pOFC	-0.0129356	-0.00371278	0
		PoI1	-0.000217364	0.0137978	0.0300241
		Ig	0	0.0366044	0.0222097
		FOP5	0.017648	0.00958528	0.0223677
		p10p	0.055731	-0.0476699	0
		p47r	-0.000186358	0	0
		TGv	0.00520103	0.0515725	0.0371068
		MBelt	-0.0120769	0.0392468	0.0267246
		LBelt	-0.00235319	0.00778313	0.0189863
		A4	0.000306951	0.0153516	0.0196567
		STSva	0.0222899	0.0334974	0.0192953
		TE1m	0.010266	0.0506234	0.00982316
		PI	0.0154058	0.03306	0.0179593
		a32pr	0	-0.0226289	-0.0148237
		p24	-0.0368729	-0.000896626	0

## Sheet: Figure 2C
Figure 2C
		Total	Film Cuts	Saccades	Motion	Cuts&Saccades	Cuts&Motion	Saccades&Motions	Cuts&Saccades&Motion
		5378	1295	727	350	299	83	3	181

## Sheet: Figure 2D
Figure 2D
		Sex	Film Cuts - Occipital	Film Cuts - Parietal	Film Cuts - Temporal	Film Cuts - MTL	Film Cuts - Frontal	Film Cuts - Insula	Saccades - Occipital	Saccades - Parietal	Saccades - Temporal	Saccades - MTL	Saccades - Frontal	Saccades - Insula	Motion - Occipital	Motion - Parietal	Motion - Temporal	Motion - MTL	Motion - Frontal	Motion - Insula
	Patients	M	NaN	NaN	0.466019	0.413793	0.692308	0.405405	NaN	NaN	0.038835	0.206897	0.10989	0.0540541	NaN	NaN	0.0776699	0	0.043956	0
		M	NaN	NaN	0.282609	0	0.145833	0.114286	NaN	NaN	0.0869565	0	0.0885417	0	NaN	NaN	0.347826	0	0.0520833	0
		M	1	0.451613	0.311927	0	0.059322	0	1	0.0806452	0.137615	0	0.00847458	0	1	0.129032	0.0825688	0	0	0
		M	0.848485	0.222222	0.245283	0.148148	0.12	0.173913	0.757576	0.288889	0.0754717	0	0.08	0	0.818182	0.4	0.0188679	0	0	0
		M	1	0.411765	0.736842	0.375	0.166065	0.102564	1	0.686275	0.407895	0.28125	0.137184	0.102564	0	0.196078	0.381579	0.0625	0.00722022	0
		M	0.888889	0.261682	0.161765	0.5	0.143333	0.0952381	1	0.224299	0	0.833333	0.163333	0	0.888889	0.0280374	0.102941	0	0.02	0.047619
		M	NaN	0.176471	0.336957	0	0.117647	0.0980392	NaN	0	0	0	0.0261438	0	NaN	0	0.163043	0	0.0392157	0.0980392
		M	NaN	0	0.325	0.351351	0.242188	0.15625	NaN	0.0571429	0	0	0.046875	0	NaN	0.0571429	0.141667	0	0.164062	0.125
		M	0.75	0.526316	0.657407	0.5625	0.811321	NaN	1	0.0789474	0.148148	0.125	0.169811	NaN	0.75	0.157895	0.0648148	0	0.113208	NaN
		M	1	0.417453	0.5	NaN	0.248322	NaN	1	0.0400943	0	NaN	0	NaN	0.5	0.0801887	0.25	NaN	0.00671141	NaN
		M	1	0.142857	0.391304	0.368421	0.103448	0.0769231	1	0.0142857	0.165217	0.105263	0	0.0576923	0	0	0.0173913	0	0.0137931	0
		M	0.833333	0.34375	0.257576	0	0.141935	0.15625	0.916667	0.28125	0.219697	0.255319	0	0	0.416667	0.0625	0.0227273	0	0.0129032	0
		M	0.933775	0.18543	0.787671	0.384615	0.0729927	0	0.86755	0.178808	0.671233	0.230769	0.0291971	0.0952381	0.622517	0.0794702	0.116438	0.192308	0	0.190476
		M	NaN	0.28	0.277228	0.571429	0.454545	NaN	NaN	0	0	0	0	NaN	NaN	0.2	0.0990099	0.142857	0	NaN
		F	NaN	0.159574	0.0928962	0	0.0506329	0	NaN	0.0744681	0	0	0.0126582	0	NaN	0	0	0	0	0
		F	0.75	0.181818	0.183908	NaN	0.0285714	0.115385	0.5	0.181818	0.126437	NaN	0.0666667	0.0384615	0	0	0	NaN	0.0190476	0
		F	NaN	0.24	0.216783	0.114286	0.166667	0.05	NaN	0.16	0.125874	0.0571429	0.128205	0	NaN	0.133333	0.0909091	0	0.025641	0.15
		F	0.846154	0.178571	0.256098	0.105263	0.078125	0	1	0	0.207317	0.210526	0.21875	0.3	0.307692	0	0.0731707	0.105263	0	0
		F	NaN	0.0740741	0.147887	0	0	NaN	NaN	0.259259	0.429577	0.621622	0.237288	NaN	NaN	0	0.0140845	0	0	NaN
		F	NaN	0	0	NaN	0.27907	0	NaN	0	0	NaN	0.108527	0	NaN	0	0	NaN	0	0
		F	NaN	0.285714	0.40625	0.1	0.0129032	0.12	NaN	0.321429	0.3375	0.2	0.0709677	0.0133333	NaN	0.0357143	0.0125	0	0	0.106667
		F	0.842105	0.422535	0.464286	0.25	0.113924	0.225806	1	0.183099	0.241071	0.111111	0.0759494	0	0.368421	0.028169	0.169643	0	0	0.0967742
		F	0.54321	0.351648	0.521739	0.382979	0.173913	0	0.641975	0.10989	0.0869565	0	0	0	0.37037	0.208791	0.115942	0.0425532	0.101449	0.388889
		F	NaN	0	0.0833333	0	0.0597015	0	NaN	0	0.0555556	0	0.00746269	0	NaN	0	0	0	0.0149254	0
		F	1	0.243902	0.320755	0.181818	0.246914	0.0540541	1	0.170732	0.245283	0.121212	0.0740741	0	0.481481	0.0731707	0.0377358	0	0	0
		F	NaN	0.3	0.0744337	NaN	0.417143	0	NaN	0	0.012945	NaN	0	0	NaN	0	0	NaN	0	0

## Sheet: Figure_3A
Figure 3A
		Amplitude Difference	Lobe
		-0.0204322	MTL
		-0.208353	MTL
		0.057477	MTL
		-0.113318	Temporal
		-0.427598	Temporal
		-0.129739	Temporal
		-0.00337971	MTL
		0.0434691	Frontal
		-0.123455	Frontal
		-0.460778	Frontal
		-0.25529	Frontal
		-0.134088	Frontal
		-0.0487201	Frontal
		-0.489295	Frontal
		-0.0203607	Frontal
		-0.199975	Frontal
		0.211408	Frontal
		-0.315733	Frontal
		-0.164617	Frontal
		0.00777382	Insula
		-0.754956	Insula
		0.0204266	Frontal
		0.000945743	Frontal
		-0.173703	Frontal
		-0.0437873	Frontal
		0.500634	Frontal
		0.696544	Frontal
		0.0570365	Frontal
		-0.127621	Frontal
		0.409568	Frontal
		-0.0594523	Frontal
		-0.142576	Frontal
		-0.274988	Frontal
		0.0749089	Insula
		-0.0993381	Insula
		0.233343	Frontal
		-0.231814	Temporal
		0.0878838	Temporal
		-0.452474	Temporal
		-0.0568212	Temporal
		-0.108689	MTL
		0.4782	MTL
		0.407958	Temporal
		0.0720475	Temporal
		-0.199967	Temporal
		-0.119779	Temporal
		0.0249766	Temporal
		-0.635521	Temporal
		0.545105	Insula
		-0.0047705	Insula
		-0.0491942	Temporal
		0.0031096	Temporal
		-0.253213	Temporal
		-0.0800573	Temporal
		-0.542166	Temporal
		-0.127397	Frontal
		0.0507444	Frontal
		0.340827	Frontal
		-0.24292	Frontal
		-0.237872	Frontal
		0.231691	Temporal
		0.153767	Temporal
		0.0265186	Temporal
		-0.0513999	Temporal
		0.119905	Temporal
		-0.0678892	Temporal
		0.106119	Temporal
		0.00973568	Temporal
		-0.31176	Frontal
		0.0905504	Frontal
		0.456042	Temporal
		-0.0609661	Insula
		0.0917436	Frontal
		-0.148089	Frontal
		0.116413	Frontal
		-0.295359	Frontal
		0.0259747	Frontal
		0.108204	Frontal
		-0.0319031	Frontal
		0.11516	Frontal
		0.174299	Frontal
		-0.286194	Frontal
		0.408035	Frontal
		0.337338	Frontal
		0.0381254	Temporal
		0.0620789	Parietal
		0.10635	Parietal
		0.297998	Parietal
		0.272444	Frontal
		0.257337	Parietal
		0.370153	Temporal
		0.241907	Temporal
		0.0977382	Temporal
		-0.101755	Parietal
		0.248362	Parietal
		-0.0961544	Temporal
		0.377125	Temporal
		-0.0389781	Temporal
		0.182605	Temporal
		0.249967	Temporal
		-0.046338	Insula
		0.225124	Frontal
		0.196436	Parietal
		0.337158	Parietal
		0.265989	Parietal
		0.138081	Temporal
		0.323086	Temporal
		0.159836	Temporal
		0.500997	Temporal
		0.108242	Temporal
		0.158593	Temporal
		0.476947	Temporal
		-0.133209	Temporal
		0.411983	MTL
		0.277523	Occipital
		0.243072	Occipital
		0.385579	Temporal
		0.172661	Temporal
		0.205788	Temporal
		0.396398	Temporal
		-0.00779969	Temporal
		-0.252591	Temporal
		0.557435	Temporal
		1.47465	Temporal
		0.47014	Temporal
		-0.0783696	Temporal
		-0.417319	Parietal
		-0.1896	Parietal
		0.164622	Frontal
		0.242314	Frontal
		-0.159782	Frontal
		-0.620098	Frontal
		0.0211784	Parietal
		-0.0427098	Parietal
		0.102539	Parietal
		0.549298	Parietal
		0.315999	Parietal
		-0.0626111	Parietal
		0.189519	Parietal
		-0.229161	Parietal
		-0.358101	Parietal
		-0.0718226	Parietal
		-0.446413	Parietal
		-0.137612	Parietal
		-0.124412	Parietal
		0.0784986	Parietal
		0.232722	Parietal
		0.0290191	Parietal
		0.0459016	Parietal
		0.108676	Temporal
		-0.0518327	Temporal
		0.290161	Temporal
		0.0735809	Temporal
		0.158374	Temporal
		-0.033227	Frontal
		0.0871807	Frontal
		0.0823491	Frontal
		-0.0525696	Parietal
		-0.287807	Parietal
		0.0664389	Parietal
		-0.135349	Parietal
		0.108222	Temporal
		0.0607292	Temporal
		0.0318756	Temporal
		-0.0473356	Temporal
		0.259543	Temporal
		0.291988	Temporal
		-0.146909	Occipital
		-0.108437	Occipital
		-0.158278	Occipital
		-0.259918	Occipital
		-0.165216	Occipital
		0.258062	Occipital
		-0.0373128	Occipital
		-0.0503089	Occipital
		-0.0522021	Parietal
		0.0858119	Parietal
		-0.402581	Parietal
		-0.511889	Parietal
		-0.26603	Parietal
		0.0460685	Temporal
		0.393025	Temporal
		0.2293	Temporal
		0.134342	Temporal
		0.201022	Temporal
		0.297388	Temporal
		0.0190615	Temporal
		0.219424	Temporal
		0.0509124	Temporal
		0.15872	Temporal
		0.775263	Temporal
		-0.178106	Temporal
		-0.307311	Temporal
		-0.342253	Temporal
		-0.177206	Temporal
		-0.196597	Temporal
		0.0724844	Temporal
		0.0120124	Temporal
		-0.21148	Temporal
		-0.109089	Temporal
		-0.0311219	Frontal
		0.0110215	Frontal
		-0.221029	Frontal
		0.101634	Parietal
		-0.0698141	Parietal
		0.077261	Parietal
		0.122058	Parietal
		0.40571	Parietal
		0.0733371	Parietal
		-0.208391	Parietal
		-0.0506543	Parietal
		-0.0424409	Parietal
		0.0788184	Temporal
		-0.147555	Temporal
		-0.0997749	MTL
		-0.190571	MTL
		0.370754	Temporal
		0.514567	Temporal
		0.3108	Temporal
		0.229363	Temporal
		-0.0754752	Frontal
		0.0712431	Frontal
		-0.0505547	Frontal
		0.134058	Temporal
		0.0871063	Temporal
		-0.0406051	Temporal
		-0.000483833	Temporal
		-0.353347	Temporal
		-0.452732	Temporal
		0.218789	Temporal
		0.105642	Temporal
		-0.302355	Temporal
		0.165359	Frontal
		0.0505941	Frontal
		0.0991029	Occipital
		0.0770727	Parietal
		0.0190677	Parietal
		0.37705	Parietal
		0.238288	Parietal
		0.42868	Parietal
		-1.03898	Occipital
		-0.161252	Occipital
		-0.409814	Occipital
		-0.216402	Occipital
		-0.113991	Occipital
		-0.275044	Occipital
		0.00739394	Occipital
		-0.20695	Occipital
		0.168004	Occipital
		0.165833	Occipital
		0.111958	Occipital
		-0.195058	Occipital
		0.220826	Occipital
		-0.00775093	MTL
		0.430919	MTL
		-0.219259	Temporal
		0.116414	Temporal
		-0.135045	Temporal
		-0.273835	Temporal
		-0.133112	Insula
		-0.115867	Insula
		-0.0102858	Frontal
		0.18068	Frontal
		-0.0318795	Temporal
		0.0286208	Temporal
		-0.195665	Frontal
		0.278017	Frontal
		0.215109	Frontal
		0.202859	Parietal
		0.0978153	Parietal
		-0.0569257	Temporal
		0.228844	Temporal
		0.23126	Temporal
		-0.191381	Occipital
		-0.154466	Occipital
		0.0404644	Occipital
		-0.0319183	Temporal
		-0.227768	Occipital
		0.667121	MTL
		0.0666815	Temporal
		0.0565119	Temporal
		-0.143631	Temporal
		-0.153037	Temporal
		-0.151088	Temporal
		0.341533	Frontal
		0.464325	Frontal
		0.20423	MTL
		0.16656	Frontal
		0.365529	Frontal
		-0.385834	Frontal
		0.271962	Frontal
		-0.357317	Frontal
		-0.124467	Frontal
		-0.200485	Frontal
		0.155404	Frontal
		0.471377	Frontal
		0.655402	Frontal
		-0.0379132	Frontal
		-0.0408664	MTL
		-0.42559	MTL
		0.636386	Temporal
		0.380755	Temporal
		0.208969	Temporal
		0.759798	Temporal
		0.796537	Temporal
		0.205951	Temporal
		0.192596	Temporal
		0.163312	Frontal
		-0.584614	Frontal
		0.291719	Frontal
		0.21126	Insula
		0.193276	Frontal
		0.379482	Frontal
		-0.549873	Frontal
		-0.168928	Frontal
		0.220519	Frontal
		0.233491	Frontal
		0.843633	Parietal
		-0.213136	Parietal
		0.507666	Parietal
		-0.117644	Parietal
		0.872126	Parietal
		0.1913	Parietal
		0.628128	Parietal
		0.471165	Parietal
		0.34272	Parietal
		0.270046	MTL
		0.542068	Temporal
		0.244215	Temporal
		0.672404	Temporal
		0.507224	Temporal
		0.290804	Temporal
		0.372043	Temporal
		0.780872	Temporal
		0.642804	MTL
		0.790005	Temporal
		0.491412	Temporal
		0.512803	Temporal
		0.185146	Temporal
		0.0744926	Temporal
		-0.0504391	Temporal
		-0.0538688	Temporal
		-0.00164591	Temporal
		0.0730269	Temporal
		-0.21237	Temporal
		-0.10311	Temporal
		-0.188951	Frontal
		-0.00556894	Frontal
		0.186082	Temporal
		0.42834	MTL
		0.481521	MTL
		-0.00615575	Parietal
		-0.311687	Parietal
		0.618287	Occipital
		0.31468	Occipital
		0.0914451	Occipital
		-0.0763926	Occipital
		0.014459	Parietal
		0.177179	Parietal
		0.495728	MTL
		-0.319129	Temporal
		-0.102064	Frontal
		-0.0890898	Frontal
		0.260027	Frontal
		0.0797682	Frontal
		0.0452711	Frontal
		0.132919	Frontal
		-0.304746	Frontal
		0.163962	Frontal
		0.199937	Frontal
		0.0561753	Insula
		0.579284	Frontal
		0.0811301	Frontal
		0.015869	Frontal
		-0.0619152	Frontal
		0.306735	Frontal
		0.620026	Frontal
		0.586822	Frontal
		0.210173	Temporal
		0.572902	Temporal
		0.154072	Temporal
		0.176935	Parietal
		0.00431389	Parietal
		0.322654	Parietal
		-0.0163537	Parietal
		0.0207398	Parietal
		0.395966	Parietal
		0.0289906	Parietal
		-0.311776	Parietal
		-0.0981553	Parietal
		0.195044	Parietal
		0.194106	Frontal
		-0.140859	Frontal
		0.0749371	Frontal
		-0.0372903	Frontal
		0.106871	Frontal
		0.147781	Temporal
		0.081244	Insula
		0.0241615	Insula
		-0.545372	Temporal
		0.011445	Temporal
		0.0596923	Temporal
		0.52151	Temporal
		0.0928251	Temporal
		0.254151	Temporal
		0.457052	Temporal
		0.194827	Frontal
		-0.747123	Frontal
		-0.203022	Frontal
		-0.335202	Frontal
		0.0637186	Frontal
		-0.114864	Frontal
		-0.473821	Frontal
		-0.873584	Frontal
		-0.290125	Frontal
		0.413758	Parietal
		-0.042535	Parietal
		-0.0141725	Parietal
		0.227606	Parietal
		-0.191759	Temporal
		-0.206811	Temporal
		-0.0168405	Temporal
		0.0571327	Temporal
		-0.0620572	Temporal
		0.252436	Temporal
		-0.0423193	Temporal
		0.423078	Temporal
		0.520823	Temporal
		0.0766047	Frontal
		0.213266	Frontal
		-0.227169	Frontal
		0.0685156	Frontal
		-0.382524	Frontal
		-0.428058	Frontal
		-0.354155	Frontal
		0.533337	Frontal
		-0.0368358	Frontal
		0.528728	Temporal
		0.166509	Temporal
		1.04688	Temporal
		0.644856	Temporal
		0.532616	Temporal
		-0.280549	Temporal
		0.207256	Temporal
		-0.0791111	Frontal
		-0.104789	Frontal
		-0.0538697	Insula
		-0.10624	MTL
		0.157967	MTL
		0.115951	MTL
		-0.0774869	MTL
		-0.152652	MTL
		0.144521	MTL
		0.0260404	Temporal
		0.100597	Temporal
		-0.122825	Temporal
		0.00457566	Temporal
		0.416273	Temporal
		-0.00141803	Temporal
		0.046231	Temporal
		0.0788229	Temporal
		0.576949	Temporal
		0.353901	Temporal
		0.283135	Temporal
		0.313274	Frontal
		0.244635	Frontal
		-0.039371	Frontal
		-0.0765535	MTL
		-0.0783498	MTL
		0.186301	MTL
		0.564376	MTL
		0.204	Temporal
		0.309207	Frontal
		-0.21518	Frontal
		-0.252842	Frontal
		-0.438447	Frontal
		0.58368	Frontal
		-0.159793	Frontal
		-0.345929	Frontal
		0.119987	Frontal
		0.124892	Frontal
		-0.667919	Parietal
		0.0949963	Parietal
		0.0574996	Temporal
		0.301296	Temporal
		-0.233895	Temporal
		-0.210568	Occipital
		0.107834	Temporal
		0.0618096	Temporal
		0.0917002	Temporal
		-0.0985205	Temporal
		0.141324	Temporal
		-0.0331783	Temporal
		-0.338777	Temporal
		0.373632	Temporal
		-0.466359	Temporal
[truncated: 655 more rows]

[truncated: 41 more sheets: Figure_3B, Figure_3D, Figure_3E, Figure_4A, Figure_4B, Figure_4D, Figure_4E, Figure_5A, Figure_5B, Figure_5D, Figure_5E, Figure_S1, Figure_S2, Figure_S3A, Figure_S3C, Figure_S4, Figure_S5, Figure S7A, Figure_S7B, Figure_S7C …]
